# Supplementary material for: Retrospective Cohort Study: Extracting Coexisting Background Breast-Lesion Features from Stage I–III Invasive Breast Cancer
Source: Cancers (Basel). 2026 Jun 17;18(12):1965. doi: 10.3390/cancers18121965 (PMC13297060; doi:10.3390/cancers18121965)
Supplement: Supplementary file 1 [file cancers-18-01965-s001.zip]

Archive with 2 entries (2 files):
- Supplementary Data S1.xlsx
- Supplementary Material S.pdf
