# Supplementary material for: Retrospective Cohort Study: Extracting Coexisting Background Breast-Lesion Features from Stage I–III Invasive Breast Cancer
Source: Cancers (Basel). 2026 Jun 17;18(12):1965. doi: 10.3390/cancers18121965 (PMC13297060; doi:10.3390/cancers18121965)
Supplement: Supplementary file 1 [file cancers-18-01965-s001.zip › Supplementary Data S1.xlsx]

## Sheet: Supplementary Data 1_Figure1_KM
Supplementary Data S1. Source data for Figure 1. Includes Kaplan–Meier estimates of survival probability, 95% confidence intervals, number at risk, and number of events at each observed time point, stratified by exposure groups.
variable	group	time	survival	lower_ci	upper_ci	n_risk	n_event
any_lobular	any_lobular=FALSE	0.0657102	0.999728	0.999195	1	3676	1
any_lobular	any_lobular=FALSE	0.169751	0.999453	0.998694	1	3630	1
any_lobular	any_lobular=FALSE	0.191655	0.999177	0.998246	1	3625	1
any_lobular	any_lobular=FALSE	0.22451	0.998901	0.997825	0.999978	3622	1
any_lobular	any_lobular=FALSE	0.243675	0.998625	0.997421	0.99983	3620	1
any_lobular	any_lobular=FALSE	0.282006	0.998349	0.99703	0.99967	3615	1
any_lobular	any_lobular=FALSE	0.328551	0.998072	0.996647	0.9995	3612	1
any_lobular	any_lobular=FALSE	0.394261	0.997519	0.995901	0.999139	3605	2
any_lobular	any_lobular=FALSE	0.407951	0.997242	0.995536	0.99895	3602	1
any_lobular	any_lobular=FALSE	0.429854	0.996965	0.995175	0.998757	3598	1
any_lobular	any_lobular=FALSE	0.44902	0.996687	0.994818	0.99856	3597	1
any_lobular	any_lobular=FALSE	0.457234	0.99641	0.994464	0.99836	3596	1
any_lobular	any_lobular=FALSE	0.470923	0.996133	0.994113	0.998157	3593	1
any_lobular	any_lobular=FALSE	0.654364	0.995855	0.993764	0.99795	3582	1
any_lobular	any_lobular=FALSE	0.668054	0.995577	0.993416	0.997742	3580	1
any_lobular	any_lobular=FALSE	0.692695	0.995298	0.993071	0.997531	3575	1
any_lobular	any_lobular=FALSE	0.709123	0.99502	0.992727	0.997317	3573	1
any_lobular	any_lobular=FALSE	0.714599	0.994741	0.992385	0.997102	3572	1
any_lobular	any_lobular=FALSE	0.733764	0.994462	0.992045	0.996886	3569	1
any_lobular	any_lobular=FALSE	0.783047	0.994183	0.991706	0.996667	3564	1
any_lobular	any_lobular=FALSE	0.788523	0.993904	0.991368	0.996447	3561	1
any_lobular	any_lobular=FALSE	0.881612	0.993624	0.991031	0.996225	3554	1
any_lobular	any_lobular=FALSE	0.906253	0.993345	0.990695	0.996002	3553	1
any_lobular	any_lobular=FALSE	0.925419	0.993065	0.99036	0.995778	3552	1
any_lobular	any_lobular=FALSE	0.944584	0.992785	0.990026	0.995553	3551	1
any_lobular	any_lobular=FALSE	0.971964	0.992506	0.989693	0.995326	3549	1
any_lobular	any_lobular=FALSE	0.991129	0.992226	0.989362	0.995098	3546	1
any_lobular	any_lobular=FALSE	1.03494	0.991946	0.98903	0.99487	3543	1
any_lobular	any_lobular=FALSE	1.04589	0.991666	0.9887	0.99464	3541	1
any_lobular	any_lobular=FALSE	1.05958	0.991386	0.988371	0.99441	3540	1
any_lobular	any_lobular=FALSE	1.06232	0.990825	0.987714	0.993946	3539	2
any_lobular	any_lobular=FALSE	1.06505	0.990545	0.987387	0.993713	3537	1
any_lobular	any_lobular=FALSE	1.07874	0.990265	0.98706	0.99348	3533	1
any_lobular	any_lobular=FALSE	1.08422	0.989984	0.986734	0.993245	3531	1
any_lobular	any_lobular=FALSE	1.09517	0.989704	0.986409	0.99301	3530	1
any_lobular	any_lobular=FALSE	1.1116	0.989423	0.986084	0.992774	3527	1
any_lobular	any_lobular=FALSE	1.1335	0.988862	0.985435	0.9923	3524	2
any_lobular	any_lobular=FALSE	1.14719	0.988581	0.985112	0.992062	3521	1
any_lobular	any_lobular=FALSE	1.1554	0.988019	0.984466	0.991585	3518	2
any_lobular	any_lobular=FALSE	1.16636	0.987738	0.984143	0.991346	3516	1
any_lobular	any_lobular=FALSE	1.191	0.987457	0.983822	0.991106	3515	1
any_lobular	any_lobular=FALSE	1.19374	0.987176	0.9835	0.990865	3514	1
any_lobular	any_lobular=FALSE	1.19647	0.986895	0.98318	0.990624	3512	1
any_lobular	any_lobular=FALSE	1.20195	0.986614	0.982859	0.990383	3511	1
any_lobular	any_lobular=FALSE	1.21016	0.986333	0.982539	0.990141	3510	1
any_lobular	any_lobular=FALSE	1.21838	0.986051	0.982219	0.989898	3508	1
any_lobular	any_lobular=FALSE	1.22385	0.98577	0.9819	0.989656	3507	1
any_lobular	any_lobular=FALSE	1.23207	0.985208	0.981262	0.989169	3504	2
any_lobular	any_lobular=FALSE	1.24028	0.984926	0.980944	0.988924	3500	1
any_lobular	any_lobular=FALSE	1.2704	0.984363	0.980308	0.988435	3497	2
any_lobular	any_lobular=FALSE	1.27314	0.984081	0.97999	0.98819	3495	1
any_lobular	any_lobular=FALSE	1.30051	0.983799	0.979672	0.987944	3491	1
any_lobular	any_lobular=FALSE	1.31147	0.983517	0.979355	0.987697	3486	1
any_lobular	any_lobular=FALSE	1.32789	0.983235	0.979037	0.987451	3485	1
any_lobular	any_lobular=FALSE	1.33337	0.982953	0.97872	0.987203	3484	1
any_lobular	any_lobular=FALSE	1.34706	0.98267	0.978403	0.986956	3481	1
any_lobular	any_lobular=FALSE	1.36075	0.982388	0.978087	0.986708	3480	1
any_lobular	any_lobular=FALSE	1.36622	0.982106	0.97777	0.98646	3479	1
any_lobular	any_lobular=FALSE	1.36896	0.981823	0.977454	0.986212	3478	1
any_lobular	any_lobular=FALSE	1.38539	0.981541	0.977138	0.985963	3477	1
any_lobular	any_lobular=FALSE	1.3936	0.981258	0.976823	0.985714	3476	1
any_lobular	any_lobular=FALSE	1.40729	0.980976	0.976507	0.985465	3475	1
any_lobular	any_lobular=FALSE	1.41277	0.980694	0.976192	0.985216	3474	1
any_lobular	any_lobular=FALSE	1.41551	0.980411	0.975878	0.984966	3473	1
any_lobular	any_lobular=FALSE	1.4292	0.980129	0.975563	0.984716	3471	1
any_lobular	any_lobular=FALSE	1.43467	0.979846	0.975249	0.984466	3470	1
any_lobular	any_lobular=FALSE	1.45384	0.979564	0.974935	0.984215	3469	1
any_lobular	any_lobular=FALSE	1.45658	0.979281	0.974621	0.983964	3468	1
any_lobular	any_lobular=FALSE	1.47574	0.978999	0.974307	0.983713	3466	1
any_lobular	any_lobular=FALSE	1.48669	0.978716	0.973994	0.983462	3465	1
any_lobular	any_lobular=FALSE	1.49491	0.978434	0.97368	0.983211	3464	1
any_lobular	any_lobular=FALSE	1.50586	0.978151	0.973367	0.982959	3461	1
any_lobular	any_lobular=FALSE	1.51134	0.977868	0.973054	0.982707	3460	1
any_lobular	any_lobular=FALSE	1.5305	0.977303	0.972428	0.982202	3458	2
any_lobular	any_lobular=FALSE	1.54693	0.97702	0.972116	0.981949	3455	1
any_lobular	any_lobular=FALSE	1.56062	0.976454	0.971491	0.981443	3454	2
any_lobular	any_lobular=FALSE	1.56609	0.976171	0.971179	0.98119	3451	1
any_lobular	any_lobular=FALSE	1.57978	0.975888	0.970867	0.980936	3449	1
any_lobular	any_lobular=FALSE	1.588	0.975605	0.970555	0.980682	3448	1
any_lobular	any_lobular=FALSE	1.64276	0.975322	0.970243	0.980428	3444	1
any_lobular	any_lobular=FALSE	1.65918	0.975039	0.969931	0.980173	3443	1
any_lobular	any_lobular=FALSE	1.67287	0.974755	0.969619	0.979919	3441	1
any_lobular	any_lobular=FALSE	1.68382	0.974472	0.969308	0.979664	3440	1
any_lobular	any_lobular=FALSE	1.69204	0.974189	0.968996	0.979409	3439	1
any_lobular	any_lobular=FALSE	1.72216	0.973905	0.968685	0.979154	3438	1
any_lobular	any_lobular=FALSE	1.72489	0.973622	0.968374	0.978898	3437	1
any_lobular	any_lobular=FALSE	1.73858	0.973339	0.968063	0.978643	3436	1
any_lobular	any_lobular=FALSE	1.7687	0.973055	0.967752	0.978387	3435	1
any_lobular	any_lobular=FALSE	1.79334	0.972772	0.967441	0.978131	3431	1
any_lobular	any_lobular=FALSE	1.79882	0.972488	0.967131	0.977875	3430	1
any_lobular	any_lobular=FALSE	1.80703	0.972204	0.96682	0.977619	3429	1
any_lobular	any_lobular=FALSE	1.82072	0.971921	0.96651	0.977362	3426	1
any_lobular	any_lobular=FALSE	1.86179	0.971637	0.966199	0.977105	3425	1
any_lobular	any_lobular=FALSE	1.87548	0.971353	0.965889	0.976848	3423	1
any_lobular	any_lobular=FALSE	1.88095	0.971069	0.965578	0.976591	3421	1
any_lobular	any_lobular=FALSE	1.90833	0.9705	0.964957	0.976076	3416	2
any_lobular	any_lobular=FALSE	1.93845	0.970216	0.964647	0.975818	3412	1
any_lobular	any_lobular=FALSE	1.94119	0.969932	0.964336	0.975559	3410	1
any_lobular	any_lobular=FALSE	1.95762	0.969647	0.964026	0.975301	3409	1
any_lobular	any_lobular=FALSE	1.97678	0.969362	0.963715	0.975042	3407	1
any_lobular	any_lobular=FALSE	1.99047	0.969078	0.963405	0.974784	3406	1
any_lobular	any_lobular=FALSE	2.02333	0.968793	0.963095	0.974525	3401	1
any_lobular	any_lobular=FALSE	2.0288	0.968508	0.962784	0.974265	3399	1
any_lobular	any_lobular=FALSE	2.04249	0.968223	0.962474	0.974006	3398	1
any_lobular	any_lobular=FALSE	2.06713	0.967937	0.962164	0.973746	3393	1
any_lobular	any_lobular=FALSE	2.0863	0.967652	0.961853	0.973486	3390	1
any_lobular	any_lobular=FALSE	2.10273	0.967366	0.961542	0.973226	3389	1
any_lobular	any_lobular=FALSE	2.1082	0.967081	0.961232	0.972965	3387	1
any_lobular	any_lobular=FALSE	2.11094	0.966795	0.960921	0.972705	3386	1
any_lobular	any_lobular=FALSE	2.13558	0.966509	0.960611	0.972444	3382	1
any_lobular	any_lobular=FALSE	2.15475	0.966223	0.9603	0.972183	3380	1
any_lobular	any_lobular=FALSE	2.1657	0.965937	0.95999	0.971922	3379	1
any_lobular	any_lobular=FALSE	2.17665	0.965651	0.95968	0.97166	3376	1
any_lobular	any_lobular=FALSE	2.17939	0.965365	0.959369	0.971399	3375	1
any_lobular	any_lobular=FALSE	2.19034	0.965079	0.959059	0.971137	3372	1
any_lobular	any_lobular=FALSE	2.20951	0.964793	0.958748	0.970875	3371	1
any_lobular	any_lobular=FALSE	2.2232	0.964506	0.958438	0.970613	3369	1
any_lobular	any_lobular=FALSE	2.22593	0.96422	0.958128	0.970351	3368	1
any_lobular	any_lobular=FALSE	2.24236	0.963933	0.957818	0.970088	3367	1
any_lobular	any_lobular=FALSE	2.2451	0.963647	0.957508	0.969826	3366	1
any_lobular	any_lobular=FALSE	2.25605	0.963361	0.957198	0.969563	3365	1
any_lobular	any_lobular=FALSE	2.26426	0.963074	0.956888	0.969301	3363	1
any_lobular	any_lobular=FALSE	2.29164	0.962788	0.956578	0.969038	3359	1
any_lobular	any_lobular=FALSE	2.31902	0.962501	0.956268	0.968774	3357	1
any_lobular	any_lobular=FALSE	2.33819	0.962214	0.955958	0.968511	3356	1
any_lobular	any_lobular=FALSE	2.34366	0.961927	0.955648	0.968248	3355	1
any_lobular	any_lobular=FALSE	2.35462	0.96164	0.955338	0.967984	3354	1
any_lobular	any_lobular=FALSE	2.36557	0.961353	0.955028	0.967721	3351	1
any_lobular	any_lobular=FALSE	2.37378	0.961066	0.954718	0.967457	3350	1
any_lobular	any_lobular=FALSE	2.37926	0.960779	0.954409	0.967193	3349	1
any_lobular	any_lobular=FALSE	2.382	0.960492	0.954099	0.966929	3348	1
any_lobular	any_lobular=FALSE	2.39295	0.960205	0.953789	0.966665	3347	1
any_lobular	any_lobular=FALSE	2.4039	0.959918	0.95348	0.9664	3345	1
any_lobular	any_lobular=FALSE	2.40664	0.959631	0.953171	0.966136	3344	1
any_lobular	any_lobular=FALSE	2.41211	0.959344	0.952861	0.965872	3343	1
any_lobular	any_lobular=FALSE	2.42033	0.959057	0.952552	0.965607	3342	1
any_lobular	any_lobular=FALSE	2.44497	0.95877	0.952243	0.965342	3341	1
any_lobular	any_lobular=FALSE	2.47235	0.958483	0.951933	0.965077	3337	1
any_lobular	any_lobular=FALSE	2.48877	0.958196	0.951624	0.964812	3336	1
any_lobular	any_lobular=FALSE	2.51342	0.957621	0.951005	0.964282	3333	2
any_lobular	any_lobular=FALSE	2.52984	0.957333	0.950696	0.964016	3330	1
any_lobular	any_lobular=FALSE	2.53258	0.957045	0.950387	0.963751	3329	1
any_lobular	any_lobular=FALSE	2.53532	0.956758	0.950078	0.963485	3327	1
any_lobular	any_lobular=FALSE	2.54627	0.95647	0.949769	0.963219	3326	1
any_lobular	any_lobular=FALSE	2.55175	0.956182	0.949459	0.962953	3324	1
any_lobular	any_lobular=FALSE	2.5627	0.955895	0.94915	0.962687	3322	1
any_lobular	any_lobular=FALSE	2.56544	0.955607	0.948841	0.962421	3321	1
any_lobular	any_lobular=FALSE	2.58186	0.955319	0.948532	0.962154	3317	1
any_lobular	any_lobular=FALSE	2.59282	0.955031	0.948223	0.961887	3316	1
any_lobular	any_lobular=FALSE	2.63936	0.954742	0.947913	0.96162	3310	1
any_lobular	any_lobular=FALSE	2.65305	0.954453	0.947603	0.961353	3308	1
any_lobular	any_lobular=FALSE	2.65853	0.954165	0.947294	0.961086	3307	1
any_lobular	any_lobular=FALSE	2.664	0.953876	0.946984	0.960818	3305	1
any_lobular	any_lobular=FALSE	2.69138	0.953587	0.946674	0.960551	3301	1
any_lobular	any_lobular=FALSE	2.69959	0.953298	0.946364	0.960283	3300	1
any_lobular	any_lobular=FALSE	2.70781	0.953009	0.946055	0.960015	3299	1
any_lobular	any_lobular=FALSE	2.73519	0.95272	0.945745	0.959747	3298	1
any_lobular	any_lobular=FALSE	2.74614	0.952431	0.945435	0.959479	3295	1
any_lobular	any_lobular=FALSE	2.75162	0.951853	0.944816	0.958942	3294	2
any_lobular	any_lobular=FALSE	2.79816	0.951563	0.944506	0.958673	3290	1
any_lobular	any_lobular=FALSE	2.80364	0.951274	0.944197	0.958405	3289	1
any_lobular	any_lobular=FALSE	2.80911	0.950696	0.943577	0.957867	3288	2
any_lobular	any_lobular=FALSE	2.81185	0.950406	0.943268	0.957598	3286	1
any_lobular	any_lobular=FALSE	2.82006	0.950117	0.942958	0.957329	3282	1
any_lobular	any_lobular=FALSE	2.82828	0.949827	0.942649	0.95706	3280	1
any_lobular	any_lobular=FALSE	2.83102	0.949537	0.942339	0.956791	3279	1
any_lobular	any_lobular=FALSE	2.8447	0.949248	0.942029	0.956521	3277	1
any_lobular	any_lobular=FALSE	2.85292	0.948958	0.94172	0.956252	3276	1
any_lobular	any_lobular=FALSE	2.86661	0.948668	0.94141	0.955982	3272	1
any_lobular	any_lobular=FALSE	2.87756	0.948088	0.94079	0.955442	3271	2
any_lobular	any_lobular=FALSE	2.89946	0.947797	0.94048	0.955171	3264	1
any_lobular	any_lobular=FALSE	2.90494	0.947507	0.94017	0.954901	3263	1
any_lobular	any_lobular=FALSE	2.91042	0.947216	0.93986	0.95463	3262	1
any_lobular	any_lobular=FALSE	2.91589	0.946926	0.93955	0.954359	3261	1
any_lobular	any_lobular=FALSE	2.97613	0.946345	0.93893	0.953818	3258	2
any_lobular	any_lobular=FALSE	2.9816	0.946054	0.93862	0.953547	3256	1
any_lobular	any_lobular=FALSE	2.99529	0.945473	0.938	0.953004	3255	2
any_lobular	any_lobular=FALSE	3.00624	0.945182	0.93769	0.952733	3253	1
any_lobular	any_lobular=FALSE	3.01446	0.944891	0.937381	0.952462	3251	1
any_lobular	any_lobular=FALSE	3.05279	0.9446	0.93707	0.95219	3241	1
any_lobular	any_lobular=FALSE	3.08838	0.944308	0.936759	0.951917	3235	1
any_lobular	any_lobular=FALSE	3.10755	0.944016	0.936448	0.951645	3234	1
any_lobular	any_lobular=FALSE	3.12397	0.943431	0.935825	0.951099	3230	2
any_lobular	any_lobular=FALSE	3.13219	0.943139	0.935514	0.950826	3226	1
any_lobular	any_lobular=FALSE	3.1404	0.942846	0.935202	0.950552	3224	1
any_lobular	any_lobular=FALSE	3.15957	0.942553	0.934891	0.950279	3219	1
any_lobular	any_lobular=FALSE	3.16778	0.941967	0.934267	0.949731	3218	2
any_lobular	any_lobular=FALSE	3.17599	0.941675	0.933956	0.949457	3216	1
any_lobular	any_lobular=FALSE	3.1979	0.941381	0.933644	0.949183	3211	1
any_lobular	any_lobular=FALSE	3.20064	0.941088	0.933332	0.948909	3210	1
any_lobular	any_lobular=FALSE	3.26908	0.940794	0.933019	0.948634	3202	1
any_lobular	any_lobular=FALSE	3.30194	0.9405	0.932706	0.948359	3197	1
any_lobular	any_lobular=FALSE	3.31563	0.940205	0.932393	0.948083	3195	1
any_lobular	any_lobular=FALSE	3.33479	0.939911	0.93208	0.947807	3190	1
any_lobular	any_lobular=FALSE	3.3567	0.939616	0.931766	0.947531	3186	1
any_lobular	any_lobular=FALSE	3.37312	0.939321	0.931453	0.947255	3183	1
any_lobular	any_lobular=FALSE	3.41693	0.939025	0.931138	0.946978	3175	1
any_lobular	any_lobular=FALSE	3.42515	0.938729	0.930824	0.946701	3174	1
any_lobular	any_lobular=FALSE	3.44431	0.938433	0.930509	0.946424	3172	1
any_lobular	any_lobular=FALSE	3.458	0.938137	0.930195	0.946147	3170	1
any_lobular	any_lobular=FALSE	3.47169	0.937841	0.92988	0.945869	3169	1
any_lobular	any_lobular=FALSE	3.48264	0.937545	0.929566	0.945592	3167	1
any_lobular	any_lobular=FALSE	3.49359	0.936952	0.928936	0.945036	3162	2
any_lobular	any_lobular=FALSE	3.52097	0.936655	0.928621	0.944758	3154	1
any_lobular	any_lobular=FALSE	3.55657	0.936357	0.928305	0.944479	3149	1
any_lobular	any_lobular=FALSE	3.56204	0.93606	0.927989	0.9442	3148	1
any_lobular	any_lobular=FALSE	3.57573	0.935762	0.927673	0.943921	3144	1
any_lobular	any_lobular=FALSE	3.59763	0.935464	0.927357	0.943642	3140	1
any_lobular	any_lobular=FALSE	3.6168	0.935166	0.927041	0.943362	3137	1
any_lobular	any_lobular=FALSE	3.62775	0.934867	0.926724	0.943082	3135	1
any_lobular	any_lobular=FALSE	3.63597	0.934569	0.926408	0.942802	3133	1
any_lobular	any_lobular=FALSE	3.6387	0.934271	0.926091	0.942522	3132	1
any_lobular	any_lobular=FALSE	3.65513	0.933972	0.925775	0.942242	3131	1
any_lobular	any_lobular=FALSE	3.66061	0.933674	0.925459	0.941962	3128	1
any_lobular	any_lobular=FALSE	3.67156	0.933375	0.925142	0.941682	3127	1
any_lobular	any_lobular=FALSE	3.72358	0.933076	0.924825	0.941401	3121	1
any_lobular	any_lobular=FALSE	3.74001	0.932777	0.924508	0.941119	3115	1
any_lobular	any_lobular=FALSE	3.75096	0.932477	0.92419	0.940838	3113	1
any_lobular	any_lobular=FALSE	3.75643	0.932177	0.923873	0.940557	3112	1
any_lobular	any_lobular=FALSE	3.77012	0.931577	0.923237	0.939993	3108	2
any_lobular	any_lobular=FALSE	3.80024	0.930977	0.922601	0.939429	3103	2
any_lobular	any_lobular=FALSE	3.80572	0.930677	0.922283	0.939147	3100	1
any_lobular	any_lobular=FALSE	3.81119	0.930376	0.921965	0.938864	3099	1
any_lobular	any_lobular=FALSE	3.81941	0.930076	0.921647	0.938582	3095	1
any_lobular	any_lobular=FALSE	3.82214	0.929775	0.921329	0.938299	3094	1
any_lobular	any_lobular=FALSE	3.82488	0.929474	0.921011	0.938016	3093	1
any_lobular	any_lobular=FALSE	3.82762	0.929174	0.920693	0.937733	3092	1
any_lobular	any_lobular=FALSE	3.88512	0.928873	0.920374	0.93745	3086	1
any_lobular	any_lobular=FALSE	3.90154	0.92827	0.919737	0.936883	3084	2
any_lobular	any_lobular=FALSE	3.91523	0.927668	0.919099	0.936316	3080	2
any_lobular	any_lobular=FALSE	3.92619	0.927366	0.918781	0.936032	3078	1
any_lobular	any_lobular=FALSE	3.93166	0.927065	0.918462	0.935748	3076	1
any_lobular	any_lobular=FALSE	3.9344	0.926763	0.918143	0.935464	3075	1
any_lobular	any_lobular=FALSE	3.96178	0.926461	0.917824	0.93518	3066	1
any_lobular	any_lobular=FALSE	3.97273	0.926159	0.917504	0.934895	3063	1
any_lobular	any_lobular=FALSE	3.98642	0.925856	0.917184	0.93461	3061	1
any_lobular	any_lobular=FALSE	4.00285	0.925553	0.916864	0.934324	3055	1
any_lobular	any_lobular=FALSE	4.00832	0.924947	0.916224	0.933753	3054	2
any_lobular	any_lobular=FALSE	4.01106	0.924644	0.915904	0.933467	3052	1
any_lobular	any_lobular=FALSE	4.06856	0.92434	0.915583	0.933181	3044	1
any_lobular	any_lobular=FALSE	4.08225	0.923732	0.914941	0.932608	3041	2
any_lobular	any_lobular=FALSE	4.10689	0.923428	0.914619	0.932321	3035	1
any_lobular	any_lobular=FALSE	4.11236	0.923123	0.914298	0.932034	3033	1
any_lobular	any_lobular=FALSE	4.12605	0.922818	0.913976	0.931746	3029	1
any_lobular	any_lobular=FALSE	4.12879	0.922514	0.913654	0.931459	3028	1
any_lobular	any_lobular=FALSE	4.13153	0.922209	0.913333	0.931171	3026	1
any_lobular	any_lobular=FALSE	4.13701	0.921599	0.912689	0.930596	3024	2
any_lobular	any_lobular=FALSE	4.13974	0.921294	0.912367	0.930308	3021	1
any_lobular	any_lobular=FALSE	4.14248	0.920989	0.912045	0.93002	3019	1
any_lobular	any_lobular=FALSE	4.14796	0.920683	0.911723	0.929732	3017	1
any_lobular	any_lobular=FALSE	4.16165	0.920378	0.911401	0.929443	3014	1
any_lobular	any_lobular=FALSE	4.18903	0.920072	0.911079	0.929155	3012	1
any_lobular	any_lobular=FALSE	4.1945	0.919767	0.910756	0.928866	3010	1
any_lobular	any_lobular=FALSE	4.20272	0.919461	0.910434	0.928577	3007	1
any_lobular	any_lobular=FALSE	4.24652	0.919155	0.910111	0.928288	3002	1
any_lobular	any_lobular=FALSE	4.27938	0.918848	0.909788	0.927998	2999	1
any_lobular	any_lobular=FALSE	4.31771	0.918541	0.909464	0.927708	2993	1
any_lobular	any_lobular=FALSE	4.32866	0.918234	0.909141	0.927418	2991	1
any_lobular	any_lobular=FALSE	4.33414	0.917927	0.908817	0.927128	2990	1
any_lobular	any_lobular=FALSE	4.44913	0.917618	0.908492	0.926837	2974	1
any_lobular	any_lobular=FALSE	4.45734	0.91731	0.908166	0.926545	2973	1
any_lobular	any_lobular=FALSE	4.47925	0.916383	0.90719	0.925669	2969	3
any_lobular	any_lobular=FALSE	4.48198	0.916074	0.906864	0.925377	2966	1
any_lobular	any_lobular=FALSE	4.48472	0.915765	0.906539	0.925085	2965	1
any_lobular	any_lobular=FALSE	4.50389	0.915456	0.906213	0.924792	2962	1
any_lobular	any_lobular=FALSE	4.53948	0.914837	0.905561	0.924207	2959	2
any_lobular	any_lobular=FALSE	4.59424	0.914526	0.905234	0.923913	2942	1
any_lobular	any_lobular=FALSE	4.59972	0.914215	0.904906	0.923619	2940	1
any_lobular	any_lobular=FALSE	4.60245	0.913904	0.904579	0.923325	2938	1
any_lobular	any_lobular=FALSE	4.61067	0.913592	0.904251	0.92303	2936	1
any_lobular	any_lobular=FALSE	4.62983	0.913281	0.903923	0.922736	2932	1
any_lobular	any_lobular=FALSE	4.63805	0.912969	0.903595	0.922441	2929	1
any_lobular	any_lobular=FALSE	4.65174	0.912657	0.903266	0.922145	2925	1
any_lobular	any_lobular=FALSE	4.65995	0.912344	0.902937	0.92185	2921	1
any_lobular	any_lobular=FALSE	4.66269	0.912032	0.902608	0.921554	2920	1
any_lobular	any_lobular=FALSE	4.66543	0.911719	0.902279	0.921258	2918	1
any_lobular	any_lobular=FALSE	4.69554	0.911407	0.90195	0.920962	2916	1
any_lobular	any_lobular=FALSE	4.70102	0.911094	0.901621	0.920666	2914	1
any_lobular	any_lobular=FALSE	4.70376	0.910781	0.901292	0.92037	2913	1
any_lobular	any_lobular=FALSE	4.71471	0.910468	0.900963	0.920074	2910	1
any_lobular	any_lobular=FALSE	4.77494	0.910154	0.900633	0.919776	2900	1
any_lobular	any_lobular=FALSE	4.78042	0.90984	0.900303	0.919479	2899	1
any_lobular	any_lobular=FALSE	4.78316	0.909526	0.899972	0.919182	2898	1
any_lobular	any_lobular=FALSE	4.81327	0.909211	0.899641	0.918883	2887	1
any_lobular	any_lobular=FALSE	4.83518	0.908896	0.89931	0.918585	2886	1
any_lobular	any_lobular=FALSE	4.85982	0.908581	0.898978	0.918286	2883	1
any_lobular	any_lobular=FALSE	4.86803	0.908266	0.898647	0.917988	2881	1
any_lobular	any_lobular=FALSE	4.88172	0.90795	0.898315	0.917689	2880	1
any_lobular	any_lobular=FALSE	4.88446	0.907635	0.897984	0.91739	2879	1
any_lobular	any_lobular=FALSE	4.90089	0.907319	0.897652	0.917091	2873	1
any_lobular	any_lobular=FALSE	4.90363	0.907003	0.897319	0.916791	2870	1
any_lobular	any_lobular=FALSE	4.91184	0.906687	0.896987	0.916491	2869	1
any_lobular	any_lobular=FALSE	4.93648	0.906371	0.896655	0.916192	2868	1
any_lobular	any_lobular=FALSE	4.93922	0.906054	0.896323	0.915892	2867	1
any_lobular	any_lobular=FALSE	4.95565	0.905738	0.89599	0.915592	2864	1
any_lobular	any_lobular=FALSE	4.96112	0.905422	0.895658	0.915292	2862	1
any_lobular	any_lobular=FALSE	4.96386	0.905105	0.895325	0.914992	2860	1
any_lobular	any_lobular=FALSE	4.97207	0.904788	0.894993	0.914691	2858	1
any_lobular	any_lobular=FALSE	5.00219	0.904471	0.894659	0.91439	2852	1
any_lobular	any_lobular=FALSE	5.00767	0.904154	0.894326	0.914089	2850	1
any_lobular	any_lobular=FALSE	5.04052	0.903836	0.893992	0.913788	2842	1
any_lobular	any_lobular=FALSE	5.05421	0.903517	0.893658	0.913486	2840	1
any_lobular	any_lobular=FALSE	5.07064	0.903199	0.893323	0.913183	2837	1
any_lobular	any_lobular=FALSE	5.08159	0.902561	0.892654	0.912578	2833	2
any_lobular	any_lobular=FALSE	5.10076	0.902242	0.892319	0.912276	2829	1
any_lobular	any_lobular=FALSE	5.11171	0.901604	0.891649	0.91167	2826	2
any_lobular	any_lobular=FALSE	5.13361	0.901284	0.891313	0.911366	2820	1
any_lobular	any_lobular=FALSE	5.13635	0.900964	0.890978	0.911063	2818	1
any_lobular	any_lobular=FALSE	5.1692	0.900324	0.890305	0.910454	2813	2
any_lobular	any_lobular=FALSE	5.17468	0.900003	0.889969	0.91015	2810	1
any_lobular	any_lobular=FALSE	5.18289	0.899682	0.889633	0.909846	2806	1
any_lobular	any_lobular=FALSE	5.20753	0.899361	0.889295	0.90954	2798	1
any_lobular	any_lobular=FALSE	5.21027	0.899039	0.888958	0.909235	2797	1
any_lobular	any_lobular=FALSE	5.23218	0.898396	0.888283	0.908624	2793	2
any_lobular	any_lobular=FALSE	5.24313	0.898074	0.887945	0.908318	2790	1
any_lobular	any_lobular=FALSE	5.25682	0.897751	0.887607	0.908011	2784	1
any_lobular	any_lobular=FALSE	5.26777	0.897428	0.887268	0.907705	2781	1
any_lobular	any_lobular=FALSE	5.28146	0.897105	0.886929	0.907398	2778	1
any_lobular	any_lobular=FALSE	5.29515	0.896782	0.88659	0.907091	2776	1
any_lobular	any_lobular=FALSE	5.31158	0.896135	0.885912	0.906475	2771	2
any_lobular	any_lobular=FALSE	5.33074	0.895811	0.885572	0.906168	2769	1
any_lobular	any_lobular=FALSE	5.38002	0.895487	0.885233	0.90586	2764	1
any_lobular	any_lobular=FALSE	5.39371	0.895163	0.884893	0.905552	2762	1
any_lobular	any_lobular=FALSE	5.40467	0.894838	0.884553	0.905243	2760	1
any_lobular	any_lobular=FALSE	5.42931	0.894514	0.884213	0.904935	2755	1
any_lobular	any_lobular=FALSE	5.47038	0.894188	0.883872	0.904625	2751	1
any_lobular	any_lobular=FALSE	5.48954	0.893863	0.883531	0.904316	2747	1
any_lobular	any_lobular=FALSE	5.55799	0.89321	0.882846	0.903695	2737	2
any_lobular	any_lobular=FALSE	5.57442	0.892883	0.882504	0.903384	2732	1
any_lobular	any_lobular=FALSE	5.57715	0.892556	0.882161	0.903073	2731	1
any_lobular	any_lobular=FALSE	5.59906	0.892228	0.881818	0.902762	2724	1
any_lobular	any_lobular=FALSE	5.60727	0.8919	0.881474	0.90245	2722	1
any_lobular	any_lobular=FALSE	5.62918	0.891572	0.88113	0.902138	2717	1
any_lobular	any_lobular=FALSE	5.65382	0.891243	0.880786	0.901825	2709	1
any_lobular	any_lobular=FALSE	5.65655	0.890914	0.880441	0.901512	2708	1
any_lobular	any_lobular=FALSE	5.68667	0.890585	0.880096	0.901198	2705	1
any_lobular	any_lobular=FALSE	5.69489	0.890255	0.87975	0.900885	2702	1
any_lobular	any_lobular=FALSE	5.71679	0.889925	0.879405	0.900571	2700	1
any_lobular	any_lobular=FALSE	5.74417	0.889595	0.87906	0.900257	2698	1
any_lobular	any_lobular=FALSE	5.74691	0.889265	0.878714	0.899943	2695	1
any_lobular	any_lobular=FALSE	5.74964	0.888935	0.878368	0.899629	2694	1
any_lobular	any_lobular=FALSE	5.75786	0.888605	0.878023	0.899315	2691	1
any_lobular	any_lobular=FALSE	5.76607	0.888274	0.877677	0.899	2689	1
any_lobular	any_lobular=FALSE	5.77976	0.887944	0.87733	0.898685	2687	1
any_lobular	any_lobular=FALSE	5.7825	0.887613	0.876984	0.898371	2686	1
any_lobular	any_lobular=FALSE	5.81809	0.887282	0.876637	0.898055	2678	1
any_lobular	any_lobular=FALSE	5.83726	0.88695	0.87629	0.897739	2674	1
any_lobular	any_lobular=FALSE	5.84821	0.886618	0.875943	0.897423	2671	1
any_lobular	any_lobular=FALSE	5.85642	0.886286	0.875595	0.897107	2668	1
any_lobular	any_lobular=FALSE	5.8619	0.885953	0.875247	0.89679	2667	1
any_lobular	any_lobular=FALSE	5.86464	0.885621	0.874899	0.896474	2665	1
any_lobular	any_lobular=FALSE	5.87285	0.884956	0.874203	0.89584	2663	2
any_lobular	any_lobular=FALSE	5.90023	0.884623	0.873855	0.895523	2660	1
any_lobular	any_lobular=FALSE	5.92761	0.884289	0.873506	0.895206	2652	1
any_lobular	any_lobular=FALSE	5.93856	0.883955	0.873157	0.894888	2648	1
any_lobular	any_lobular=FALSE	5.94951	0.883621	0.872807	0.894569	2644	1
any_lobular	any_lobular=FALSE	5.95773	0.883286	0.872457	0.89425	2640	1
any_lobular	any_lobular=FALSE	5.97415	0.882952	0.872107	0.893931	2638	1
any_lobular	any_lobular=FALSE	5.98511	0.882282	0.871406	0.893293	2636	2
any_lobular	any_lobular=FALSE	5.99332	0.881947	0.871056	0.892974	2634	1
any_lobular	any_lobular=FALSE	6.00153	0.881611	0.870705	0.892654	2630	1
any_lobular	any_lobular=FALSE	6.00975	0.881276	0.870354	0.892334	2627	1
any_lobular	any_lobular=FALSE	6.02891	0.88094	0.870003	0.892014	2624	1
any_lobular	any_lobular=FALSE	6.03439	0.880604	0.869652	0.891694	2623	1
any_lobular	any_lobular=FALSE	6.05903	0.880268	0.869301	0.891373	2619	1
any_lobular	any_lobular=FALSE	6.06451	0.879931	0.868949	0.891053	2617	1
any_lobular	any_lobular=FALSE	6.06998	0.879595	0.868597	0.890732	2616	1
any_lobular	any_lobular=FALSE	6.10284	0.879258	0.868245	0.890411	2609	1
any_lobular	any_lobular=FALSE	6.11105	0.878921	0.867892	0.890089	2607	1
any_lobular	any_lobular=FALSE	6.11379	0.878583	0.86754	0.889767	2606	1
any_lobular	any_lobular=FALSE	6.12474	0.878246	0.867188	0.889446	2605	1
any_lobular	any_lobular=FALSE	6.16855	0.877907	0.866834	0.889123	2592	1
any_lobular	any_lobular=FALSE	6.18771	0.877568	0.866479	0.888799	2590	1
any_lobular	any_lobular=FALSE	6.20688	0.877229	0.866125	0.888476	2585	1
any_lobular	any_lobular=FALSE	6.22331	0.876889	0.86577	0.888152	2583	1
any_lobular	any_lobular=FALSE	6.24795	0.876549	0.865414	0.887827	2579	1
any_lobular	any_lobular=FALSE	6.25068	0.876209	0.865059	0.887503	2578	1
any_lobular	any_lobular=FALSE	6.26437	0.875869	0.864704	0.887179	2577	1
any_lobular	any_lobular=FALSE	6.31092	0.875529	0.864348	0.886854	2571	1
any_lobular	any_lobular=FALSE	6.31366	0.875188	0.863992	0.886529	2569	1
any_lobular	any_lobular=FALSE	6.31639	0.874847	0.863636	0.886203	2568	1
any_lobular	any_lobular=FALSE	6.34651	0.874505	0.863279	0.885877	2561	1
any_lobular	any_lobular=FALSE	6.35199	0.874163	0.862922	0.885551	2557	1
any_lobular	any_lobular=FALSE	6.36294	0.873821	0.862565	0.885225	2555	1
any_lobular	any_lobular=FALSE	6.37115	0.873479	0.862207	0.884898	2554	1
any_lobular	any_lobular=FALSE	6.37663	0.873137	0.86185	0.884572	2553	1
any_lobular	any_lobular=FALSE	6.40401	0.872794	0.861492	0.884244	2544	1
any_lobular	any_lobular=FALSE	6.40948	0.87245	0.861133	0.883916	2541	1
any_lobular	any_lobular=FALSE	6.42317	0.872106	0.860774	0.883588	2537	1
any_lobular	any_lobular=FALSE	6.44234	0.871762	0.860415	0.883259	2534	1
any_lobular	any_lobular=FALSE	6.44508	0.871418	0.860055	0.882931	2533	1
any_lobular	any_lobular=FALSE	6.45329	0.871074	0.859696	0.882602	2531	1
any_lobular	any_lobular=FALSE	6.50257	0.870728	0.859335	0.882272	2520	1
any_lobular	any_lobular=FALSE	6.52174	0.870382	0.858974	0.881942	2518	1
any_lobular	any_lobular=FALSE	6.5409	0.86969	0.858251	0.881281	2513	2
any_lobular	any_lobular=FALSE	6.56007	0.869343	0.857889	0.88095	2509	1
any_lobular	any_lobular=FALSE	6.63399	0.868995	0.857525	0.880617	2496	1
any_lobular	any_lobular=FALSE	6.65316	0.868646	0.857161	0.880284	2491	1
any_lobular	any_lobular=FALSE	6.65864	0.868297	0.856797	0.879951	2489	1
any_lobular	any_lobular=FALSE	6.66411	0.867948	0.856432	0.879618	2487	1
any_lobular	any_lobular=FALSE	6.74899	0.867598	0.856067	0.879284	2480	1
any_lobular	any_lobular=FALSE	6.7572	0.867248	0.855702	0.87895	2479	1
any_lobular	any_lobular=FALSE	6.76541	0.866898	0.855336	0.878615	2478	1
any_lobular	any_lobular=FALSE	6.82565	0.866547	0.85497	0.87828	2471	1
any_lobular	any_lobular=FALSE	6.86946	0.865492	0.85387	0.877273	2465	3
any_lobular	any_lobular=FALSE	6.87767	0.865141	0.853503	0.876937	2462	1
any_lobular	any_lobular=FALSE	6.90505	0.864789	0.853135	0.876601	2457	1
any_lobular	any_lobular=FALSE	6.93243	0.864436	0.852767	0.876264	2451	1
any_lobular	any_lobular=FALSE	6.95159	0.864083	0.852399	0.875927	2447	1
any_lobular	any_lobular=FALSE	6.96255	0.863729	0.85203	0.875589	2445	1
any_lobular	any_lobular=FALSE	6.99266	0.863375	0.85166	0.87525	2436	1
any_lobular	any_lobular=FALSE	7.00361	0.862665	0.85092	0.874573	2434	2
any_lobular	any_lobular=FALSE	7.00909	0.86231	0.85055	0.874234	2432	1
any_lobular	any_lobular=FALSE	7.02278	0.861955	0.850179	0.873894	2426	1
any_lobular	any_lobular=FALSE	7.02826	0.8616	0.849808	0.873555	2425	1
any_lobular	any_lobular=FALSE	7.03921	0.861244	0.849437	0.873214	2421	1
any_lobular	any_lobular=FALSE	7.06111	0.860887	0.849065	0.872874	2418	1
any_lobular	any_lobular=FALSE	7.06385	0.860531	0.848694	0.872534	2417	1
any_lobular	any_lobular=FALSE	7.11861	0.860173	0.848321	0.872192	2404	1
any_lobular	any_lobular=FALSE	7.13777	0.859815	0.847947	0.871849	2401	1
any_lobular	any_lobular=FALSE	7.15968	0.859456	0.847573	0.871507	2397	1
any_lobular	any_lobular=FALSE	7.19801	0.858737	0.846822	0.870819	2388	2
any_lobular	any_lobular=FALSE	7.23908	0.858375	0.846445	0.870474	2378	1
any_lobular	any_lobular=FALSE	7.25277	0.858014	0.846068	0.870128	2376	1
any_lobular	any_lobular=FALSE	7.28562	0.85729	0.845313	0.869437	2370	2
any_lobular	any_lobular=FALSE	7.2911	0.856928	0.844936	0.86909	2367	1
any_lobular	any_lobular=FALSE	7.30479	0.856566	0.844558	0.868744	2365	1
any_lobular	any_lobular=FALSE	7.32669	0.856202	0.844179	0.868397	2358	1
any_lobular	any_lobular=FALSE	7.35954	0.855838	0.843799	0.868049	2350	1
any_lobular	any_lobular=FALSE	7.36502	0.855473	0.843419	0.8677	2348	1
any_lobular	any_lobular=FALSE	7.37871	0.855109	0.843039	0.867352	2346	1
any_lobular	any_lobular=FALSE	7.40609	0.854744	0.842658	0.867003	2343	1
any_lobular	any_lobular=FALSE	7.4143	0.854379	0.842277	0.866654	2341	1
any_lobular	any_lobular=FALSE	7.43347	0.854013	0.841896	0.866304	2336	1
any_lobular	any_lobular=FALSE	7.4499	0.853647	0.841515	0.865954	2334	1
any_lobular	any_lobular=FALSE	7.50465	0.85328	0.841132	0.865603	2325	1
any_lobular	any_lobular=FALSE	7.53751	0.852912	0.840749	0.865252	2322	1
any_lobular	any_lobular=FALSE	7.54299	0.852545	0.840366	0.864901	2321	1
any_lobular	any_lobular=FALSE	7.5512	0.852177	0.839982	0.864549	2318	1
any_lobular	any_lobular=FALSE	7.58953	0.85144	0.839214	0.863844	2312	2
any_lobular	any_lobular=FALSE	7.60322	0.851071	0.838829	0.863492	2308	1
any_lobular	any_lobular=FALSE	7.74559	0.850698	0.838441	0.863135	2283	1
any_lobular	any_lobular=FALSE	7.79214	0.850324	0.83805	0.862778	2274	1
any_lobular	any_lobular=FALSE	7.82499	0.849949	0.837659	0.862419	2267	1
any_lobular	any_lobular=FALSE	7.87427	0.849573	0.837267	0.86206	2258	1
any_lobular	any_lobular=FALSE	7.87701	0.849196	0.836874	0.8617	2257	1
any_lobular	any_lobular=FALSE	7.90987	0.84882	0.836481	0.86134	2254	1
any_lobular	any_lobular=FALSE	7.9263	0.848443	0.836088	0.86098	2253	1
any_lobular	any_lobular=FALSE	7.93177	0.848066	0.835695	0.86062	2251	1
any_lobular	any_lobular=FALSE	7.96463	0.847688	0.835301	0.860258	2244	1
any_lobular	any_lobular=FALSE	7.97284	0.84731	0.834907	0.859897	2241	1
any_lobular	any_lobular=FALSE	7.97558	0.846931	0.834512	0.859535	2240	1
any_lobular	any_lobular=FALSE	8.01117	0.846553	0.834117	0.859173	2236	1
any_lobular	any_lobular=FALSE	8.02212	0.846173	0.833722	0.858811	2232	1
any_lobular	any_lobular=FALSE	8.02486	0.845794	0.833326	0.858448	2230	1
any_lobular	any_lobular=FALSE	8.03581	0.845414	0.83293	0.858085	2226	1
any_lobular	any_lobular=FALSE	8.0495	0.845033	0.832533	0.857721	2221	1
any_lobular	any_lobular=FALSE	8.07141	0.844652	0.832137	0.857357	2219	1
any_lobular	any_lobular=FALSE	8.09605	0.844271	0.831739	0.856992	2213	1
any_lobular	any_lobular=FALSE	8.15354	0.843887	0.831338	0.856625	2198	1
any_lobular	any_lobular=FALSE	8.2083	0.843501	0.830936	0.856256	2186	1
any_lobular	any_lobular=FALSE	8.22473	0.843114	0.830533	0.855886	2183	1
any_lobular	any_lobular=FALSE	8.22747	0.842728	0.830129	0.855517	2180	1
any_lobular	any_lobular=FALSE	8.23294	0.842341	0.829726	0.855147	2178	1
any_lobular	any_lobular=FALSE	8.23842	0.841566	0.828919	0.854407	2176	2
any_lobular	any_lobular=FALSE	8.24663	0.841179	0.828515	0.854037	2172	1
any_lobular	any_lobular=FALSE	8.25211	0.840791	0.828111	0.853666	2170	1
any_lobular	any_lobular=FALSE	8.27401	0.840403	0.827706	0.853294	2164	1
any_lobular	any_lobular=FALSE	8.29592	0.840014	0.8273	0.852923	2161	1
any_lobular	any_lobular=FALSE	8.33151	0.839624	0.826895	0.85255	2157	1
any_lobular	any_lobular=FALSE	8.35067	0.839234	0.826488	0.852177	2151	1
any_lobular	any_lobular=FALSE	8.39996	0.838842	0.826079	0.851803	2142	1
any_lobular	any_lobular=FALSE	8.47662	0.838447	0.825667	0.851425	2124	1
any_lobular	any_lobular=FALSE	8.51221	0.838051	0.825254	0.851046	2116	1
any_lobular	any_lobular=FALSE	8.52316	0.837655	0.824841	0.850668	2115	1
any_lobular	any_lobular=FALSE	8.5259	0.837259	0.824428	0.850289	2114	1
any_lobular	any_lobular=FALSE	8.53138	0.836862	0.824014	0.84991	2111	1
any_lobular	any_lobular=FALSE	8.56697	0.836465	0.8236	0.84953	2107	1
any_lobular	any_lobular=FALSE	8.62447	0.836065	0.823184	0.849149	2094	1
any_lobular	any_lobular=FALSE	8.64911	0.835665	0.822766	0.848766	2090	1
any_lobular	any_lobular=FALSE	8.67101	0.835265	0.822349	0.848384	2087	1
any_lobular	any_lobular=FALSE	8.68744	0.834864	0.821931	0.848001	2086	1
any_lobular	any_lobular=FALSE	8.70387	0.834063	0.821096	0.847235	2083	2
any_lobular	any_lobular=FALSE	8.70934	0.833662	0.820678	0.846852	2081	1
any_lobular	any_lobular=FALSE	8.71756	0.833261	0.82026	0.846468	2077	1
any_lobular	any_lobular=FALSE	8.72029	0.832859	0.819841	0.846084	2075	1
any_lobular	any_lobular=FALSE	8.73125	0.832457	0.819422	0.8457	2072	1
any_lobular	any_lobular=FALSE	8.73398	0.832055	0.819003	0.845315	2071	1
any_lobular	any_lobular=FALSE	8.75589	0.831653	0.818584	0.84493	2067	1
any_lobular	any_lobular=FALSE	8.78053	0.83125	0.818164	0.844545	2063	1
any_lobular	any_lobular=FALSE	8.8216	0.830845	0.817742	0.844158	2055	1
any_lobular	any_lobular=FALSE	8.83802	0.83044	0.81732	0.843771	2051	1
any_lobular	any_lobular=FALSE	8.8435	0.830035	0.816897	0.843383	2049	1
any_lobular	any_lobular=FALSE	8.84624	0.829629	0.816475	0.842995	2047	1
any_lobular	any_lobular=FALSE	8.92838	0.829222	0.81605	0.842606	2037	1
any_lobular	any_lobular=FALSE	8.94754	0.828814	0.815625	0.842216	2033	1
any_lobular	any_lobular=FALSE	8.96397	0.828405	0.815199	0.841825	2026	1
any_lobular	any_lobular=FALSE	8.96944	0.827996	0.814773	0.841434	2025	1
any_lobular	any_lobular=FALSE	9.02968	0.827585	0.814345	0.841041	2016	1
any_lobular	any_lobular=FALSE	9.07349	0.827173	0.813915	0.840647	2007	1
any_lobular	any_lobular=FALSE	9.10634	0.826759	0.813484	0.840251	2000	1
any_lobular	any_lobular=FALSE	9.11455	0.826345	0.813052	0.839856	1998	1
any_lobular	any_lobular=FALSE	9.12277	0.825931	0.812621	0.83946	1996	1
any_lobular	any_lobular=FALSE	9.14741	0.825517	0.812189	0.839063	1992	1
any_lobular	any_lobular=FALSE	9.20764	0.825099	0.811753	0.838664	1976	1
any_lobular	any_lobular=FALSE	9.21586	0.824681	0.811318	0.838265	1974	1
any_lobular	any_lobular=FALSE	9.26514	0.824262	0.81088	0.837864	1966	1
any_lobular	any_lobular=FALSE	9.31716	0.82384	0.81044	0.837461	1954	1
any_lobular	any_lobular=FALSE	9.33359	0.823417	0.81	0.837057	1949	1
any_lobular	any_lobular=FALSE	9.3418	0.822571	0.809117	0.836248	1946	2
any_lobular	any_lobular=FALSE	9.36644	0.822147	0.808675	0.835843	1941	1
any_lobular	any_lobular=FALSE	9.38561	0.821722	0.808233	0.835437	1936	1
any_lobular	any_lobular=FALSE	9.39656	0.821297	0.807789	0.83503	1930	1
any_lobular	any_lobular=FALSE	9.46501	0.820869	0.807342	0.834621	1919	1
any_lobular	any_lobular=FALSE	9.47322	0.82044	0.806895	0.834212	1915	1
any_lobular	any_lobular=FALSE	9.49513	0.820009	0.806446	0.833801	1906	1
any_lobular	any_lobular=FALSE	9.51155	0.819578	0.805996	0.833389	1901	1
any_lobular	any_lobular=FALSE	9.55262	0.819145	0.805545	0.832975	1893	1
any_lobular	any_lobular=FALSE	9.59095	0.818711	0.805092	0.83256	1885	1
any_lobular	any_lobular=FALSE	9.67035	0.818272	0.804633	0.832141	1865	1
any_lobular	any_lobular=FALSE	9.70047	0.81783	0.804173	0.83172	1854	1
any_lobular	any_lobular=FALSE	9.70595	0.817389	0.803712	0.831298	1852	1
any_lobular	any_lobular=FALSE	9.71416	0.816947	0.803251	0.830877	1851	1
any_lobular	any_lobular=FALSE	9.71964	0.816505	0.80279	0.830455	1850	1
any_lobular	any_lobular=FALSE	9.82368	0.816061	0.802327	0.830031	1839	1
any_lobular	any_lobular=FALSE	9.86748	0.815616	0.801861	0.829606	1831	1
any_lobular	any_lobular=FALSE	9.8976	0.815169	0.801395	0.829179	1824	1
any_lobular	any_lobular=FALSE	9.91403	0.814721	0.800928	0.828752	1822	1
any_lobular	any_lobular=FALSE	9.91677	0.814274	0.80046	0.828325	1820	1
any_lobular	any_lobular=FALSE	9.9195	0.813826	0.799993	0.827898	1818	1
any_lobular	any_lobular=FALSE	9.96605	0.813376	0.799523	0.827469	1810	1
any_lobular	any_lobular=FALSE	9.98248	0.812926	0.799054	0.827039	1809	1
any_lobular	any_lobular=FALSE	9.99617	0.812477	0.798585	0.82661	1808	1
any_lobular	any_lobular=TRUE	0.668054	0.99639	0.989352	1	277	1
any_lobular	any_lobular=TRUE	1.41825	0.992727	0.982734	1	272	1
any_lobular	any_lobular=TRUE	1.46753	0.989063	0.976832	1	271	1
any_lobular	any_lobular=TRUE	1.91381	0.985373	0.971245	0.999706	268	1
any_lobular	any_lobular=TRUE	2.35735	0.981682	0.965901	0.997721	267	1
any_lobular	any_lobular=TRUE	2.63388	0.977992	0.96073	0.995564	266	1
any_lobular	any_lobular=TRUE	2.74614	0.974273	0.95564	0.993269	263	1
any_lobular	any_lobular=TRUE	2.87756	0.97054	0.950634	0.990864	261	1
any_lobular	any_lobular=TRUE	2.89399	0.966808	0.945716	0.98837	260	1
any_lobular	any_lobular=TRUE	2.91863	0.963075	0.940872	0.985802	259	1
any_lobular	any_lobular=TRUE	3.05826	0.959342	0.936091	0.98317	258	1
any_lobular	any_lobular=TRUE	3.66334	0.95552	0.931227	0.980446	251	1
any_lobular	any_lobular=TRUE	3.85774	0.951667	0.926369	0.977656	248	1
any_lobular	any_lobular=TRUE	3.94535	0.947783	0.921512	0.974802	245	1
any_lobular	any_lobular=TRUE	3.98642	0.943882	0.916675	0.971897	243	1
any_lobular	any_lobular=TRUE	4.03844	0.939949	0.911831	0.968935	240	1
any_lobular	any_lobular=TRUE	4.20545	0.935898	0.90685	0.965877	232	1
any_lobular	any_lobular=TRUE	4.27116	0.931811	0.901856	0.962761	229	1
any_lobular	any_lobular=TRUE	4.31223	0.927724	0.896898	0.95961	228	1
any_lobular	any_lobular=TRUE	4.86529	0.923369	0.891584	0.956286	213	1
any_lobular	any_lobular=TRUE	4.86803	0.919013	0.88631	0.952923	212	1
any_lobular	any_lobular=TRUE	4.95565	0.914637	0.881042	0.949513	210	1
any_lobular	any_lobular=TRUE	5.41288	0.910017	0.875459	0.94594	198	1
any_lobular	any_lobular=TRUE	5.47585	0.905398	0.869915	0.942329	197	1
any_lobular	any_lobular=TRUE	5.79345	0.900658	0.864234	0.938617	191	1
any_lobular	any_lobular=TRUE	5.89749	0.895917	0.858589	0.934869	190	1
any_lobular	any_lobular=TRUE	6.1576	0.891022	0.852759	0.931002	183	1
any_lobular	any_lobular=TRUE	6.21509	0.886126	0.846964	0.927099	182	1
any_lobular	any_lobular=TRUE	7.65524	0.880296	0.839866	0.922673	152	1
any_lobular	any_lobular=TRUE	8.07414	0.874183	0.832414	0.918048	144	1
any_lobular	any_lobular=TRUE	8.10152	0.86807	0.825028	0.913357	143	1
any_lobular	any_lobular=TRUE	8.31234	0.861913	0.817639	0.908585	141	1
any_lobular	any_lobular=TRUE	8.58614	0.855713	0.810244	0.903733	139	1
any_lobular	any_lobular=TRUE	8.72029	0.849421	0.802772	0.898779	136	1
any_lobular	any_lobular=TRUE	9.44858	0.842679	0.794715	0.893538	126	1
any_lobular	any_lobular=TRUE	9.55536	0.835828	0.786565	0.888176	123	1
any_lobular	any_lobular=TRUE	9.6156	0.82892	0.778397	0.882723	121	1
any_lobular	any_lobular=TRUE	9.67583	0.821955	0.770207	0.877179	119	1
any_lobular	any_lobular=TRUE	9.69226	0.814989	0.762074	0.871578	118	1
any_lobular	any_lobular=TRUE	9.70321	0.808023	0.753993	0.865925	117	1
any_lobular	any_lobular=TRUE	9.77439	0.800935	0.745795	0.860152	114	1
any_early	any_early=FALSE	0.0657102	0.999475	0.998446	1	1904	1
any_early	any_early=FALSE	0.243675	0.998943	0.997481	1	1881	1
any_early	any_early=FALSE	0.394261	0.99841	0.996615	1	1874	1
any_early	any_early=FALSE	0.407951	0.997877	0.995801	0.999958	1872	1
any_early	any_early=FALSE	0.429854	0.997343	0.995021	0.999672	1870	1
any_early	any_early=FALSE	0.44902	0.99681	0.994264	0.999362	1869	1
any_early	any_early=FALSE	0.470923	0.996276	0.993525	0.999033	1866	1
any_early	any_early=FALSE	0.692695	0.995739	0.992797	0.99869	1856	1
any_early	any_early=FALSE	0.709123	0.995202	0.992079	0.998334	1854	1
any_early	any_early=FALSE	0.714599	0.994665	0.991372	0.997968	1853	1
any_early	any_early=FALSE	0.783047	0.994127	0.990673	0.997594	1851	1
any_early	any_early=FALSE	0.788523	0.99359	0.989981	0.997212	1849	1
any_early	any_early=FALSE	0.881612	0.993051	0.989294	0.996823	1846	1
any_early	any_early=FALSE	0.925419	0.992513	0.988614	0.996428	1845	1
any_early	any_early=FALSE	0.971964	0.991975	0.987938	0.996028	1843	1
any_early	any_early=FALSE	0.991129	0.991436	0.987266	0.995623	1841	1
any_early	any_early=FALSE	1.06505	0.990896	0.986597	0.995214	1837	1
any_early	any_early=FALSE	1.09517	0.990356	0.985932	0.9948	1834	1
any_early	any_early=FALSE	1.1116	0.989816	0.98527	0.994382	1833	1
any_early	any_early=FALSE	1.1335	0.989275	0.984611	0.993961	1832	1
any_early	any_early=FALSE	1.14719	0.988735	0.983955	0.993538	1831	1
any_early	any_early=FALSE	1.16636	0.988194	0.983302	0.993111	1828	1
any_early	any_early=FALSE	1.19374	0.987653	0.982651	0.992681	1827	1
any_early	any_early=FALSE	1.19647	0.987112	0.982002	0.992248	1825	1
any_early	any_early=FALSE	1.20195	0.986571	0.981356	0.991814	1824	1
any_early	any_early=FALSE	1.23207	0.985488	0.980068	0.990937	1822	2
any_early	any_early=FALSE	1.24028	0.984946	0.979427	0.990496	1819	1
any_early	any_early=FALSE	1.2704	0.984404	0.978788	0.990052	1816	1
any_early	any_early=FALSE	1.30051	0.983861	0.978149	0.989606	1813	1
any_early	any_early=FALSE	1.31147	0.983317	0.977511	0.989158	1810	1
any_early	any_early=FALSE	1.33337	0.982774	0.976874	0.988709	1809	1
any_early	any_early=FALSE	1.36622	0.98223	0.976239	0.988257	1807	1
any_early	any_early=FALSE	1.38539	0.981686	0.975605	0.987805	1806	1
any_early	any_early=FALSE	1.3936	0.981142	0.974973	0.98735	1805	1
any_early	any_early=FALSE	1.41277	0.980598	0.974342	0.986895	1804	1
any_early	any_early=FALSE	1.41551	0.980054	0.973712	0.986438	1803	1
any_early	any_early=FALSE	1.41825	0.97951	0.973083	0.985979	1801	1
any_early	any_early=FALSE	1.4292	0.978966	0.972455	0.98552	1800	1
any_early	any_early=FALSE	1.43467	0.978422	0.971829	0.985059	1799	1
any_early	any_early=FALSE	1.45658	0.977878	0.971204	0.984597	1798	1
any_early	any_early=FALSE	1.48669	0.977333	0.970579	0.984134	1796	1
any_early	any_early=FALSE	1.49491	0.976789	0.969955	0.98367	1795	1
any_early	any_early=FALSE	1.5305	0.975698	0.96871	0.982738	1792	2
any_early	any_early=FALSE	1.54693	0.975153	0.968088	0.98227	1789	1
any_early	any_early=FALSE	1.56062	0.974608	0.967467	0.981801	1788	1
any_early	any_early=FALSE	1.65918	0.974061	0.966845	0.981331	1784	1
any_early	any_early=FALSE	1.68382	0.973515	0.966225	0.98086	1783	1
any_early	any_early=FALSE	1.69204	0.972969	0.965605	0.980388	1782	1
any_early	any_early=FALSE	1.73858	0.972422	0.964987	0.979915	1781	1
any_early	any_early=FALSE	1.7687	0.971876	0.964369	0.979442	1780	1
any_early	any_early=FALSE	1.79334	0.97133	0.963751	0.978967	1778	1
any_early	any_early=FALSE	1.80703	0.970783	0.963134	0.978492	1777	1
any_early	any_early=FALSE	1.86179	0.970236	0.962518	0.978016	1774	1
any_early	any_early=FALSE	1.90833	0.969688	0.961901	0.977538	1771	1
any_early	any_early=FALSE	1.93845	0.96914	0.961284	0.97706	1769	1
any_early	any_early=FALSE	1.94119	0.968591	0.960668	0.97658	1767	1
any_early	any_early=FALSE	1.99047	0.968043	0.960052	0.9761	1766	1
any_early	any_early=FALSE	2.02333	0.967493	0.959435	0.975618	1761	1
any_early	any_early=FALSE	2.0288	0.966943	0.958819	0.975136	1759	1
any_early	any_early=FALSE	2.04249	0.966393	0.958203	0.974653	1758	1
any_early	any_early=FALSE	2.06713	0.965842	0.957587	0.974168	1755	1
any_early	any_early=FALSE	2.0863	0.965292	0.956972	0.973684	1754	1
any_early	any_early=FALSE	2.10273	0.964741	0.956357	0.973198	1753	1
any_early	any_early=FALSE	2.1082	0.96419	0.955743	0.972712	1752	1
any_early	any_early=FALSE	2.11094	0.96364	0.95513	0.972226	1751	1
any_early	any_early=FALSE	2.13558	0.963089	0.954516	0.971738	1749	1
any_early	any_early=FALSE	2.17939	0.962537	0.953903	0.97125	1747	1
any_early	any_early=FALSE	2.20951	0.961986	0.95329	0.970762	1746	1
any_early	any_early=FALSE	2.22593	0.961435	0.952677	0.970272	1744	1
any_early	any_early=FALSE	2.2451	0.960883	0.952065	0.969782	1743	1
any_early	any_early=FALSE	2.25605	0.960331	0.951454	0.969292	1742	1
any_early	any_early=FALSE	2.26426	0.95978	0.950842	0.968801	1740	1
any_early	any_early=FALSE	2.31902	0.959227	0.95023	0.968309	1737	1
any_early	any_early=FALSE	2.33819	0.958674	0.949619	0.967816	1736	1
any_early	any_early=FALSE	2.34366	0.958122	0.949008	0.967323	1735	1
any_early	any_early=FALSE	2.35462	0.957569	0.948397	0.96683	1734	1
any_early	any_early=FALSE	2.36557	0.957016	0.947787	0.966336	1732	1
any_early	any_early=FALSE	2.37378	0.956464	0.947177	0.965841	1731	1
any_early	any_early=FALSE	2.37926	0.955911	0.946567	0.965346	1730	1
any_early	any_early=FALSE	2.382	0.955358	0.945958	0.964851	1729	1
any_early	any_early=FALSE	2.4039	0.954805	0.945349	0.964355	1728	1
any_early	any_early=FALSE	2.40664	0.954252	0.944741	0.963859	1727	1
any_early	any_early=FALSE	2.41211	0.953699	0.944133	0.963362	1726	1
any_early	any_early=FALSE	2.42033	0.953146	0.943525	0.962865	1725	1
any_early	any_early=FALSE	2.47235	0.952593	0.942918	0.962368	1724	1
any_early	any_early=FALSE	2.48877	0.952041	0.942311	0.96187	1723	1
any_early	any_early=FALSE	2.51342	0.950934	0.941097	0.960873	1720	2
any_early	any_early=FALSE	2.54627	0.95038	0.94049	0.960373	1717	1
any_early	any_early=FALSE	2.5627	0.949826	0.939884	0.959873	1715	1
any_early	any_early=FALSE	2.56544	0.949271	0.939277	0.959372	1714	1
any_early	any_early=FALSE	2.59282	0.948717	0.93867	0.958871	1711	1
any_early	any_early=FALSE	2.65305	0.948162	0.938063	0.958369	1709	1
any_early	any_early=FALSE	2.65853	0.947606	0.937456	0.957867	1708	1
any_early	any_early=FALSE	2.664	0.947051	0.936849	0.957363	1705	1
any_early	any_early=FALSE	2.69959	0.946495	0.936242	0.95686	1704	1
any_early	any_early=FALSE	2.70781	0.945939	0.935636	0.956356	1703	1
any_early	any_early=FALSE	2.73519	0.945383	0.935029	0.955852	1702	1
any_early	any_early=FALSE	2.74614	0.944827	0.934423	0.955347	1701	1
any_early	any_early=FALSE	2.75162	0.943716	0.933213	0.954337	1700	2
any_early	any_early=FALSE	2.80911	0.94316	0.932607	0.953832	1697	1
any_early	any_early=FALSE	2.81185	0.942604	0.932002	0.953326	1696	1
any_early	any_early=FALSE	2.83102	0.942047	0.931397	0.952819	1693	1
any_early	any_early=FALSE	2.8447	0.94149	0.930791	0.952312	1692	1
any_early	any_early=FALSE	2.85292	0.940933	0.930186	0.951805	1691	1
any_early	any_early=FALSE	2.86661	0.940377	0.929582	0.951297	1690	1
any_early	any_early=FALSE	2.87756	0.939263	0.928373	0.950281	1689	2
any_early	any_early=FALSE	2.89399	0.938706	0.927769	0.949772	1686	1
any_early	any_early=FALSE	2.89946	0.938149	0.927165	0.949263	1685	1
any_early	any_early=FALSE	2.97613	0.937591	0.92656	0.948754	1682	1
any_early	any_early=FALSE	2.99529	0.937033	0.925956	0.948244	1681	1
any_early	any_early=FALSE	3.12397	0.936473	0.925349	0.947731	1673	1
any_early	any_early=FALSE	3.13219	0.935913	0.924742	0.947219	1672	1
any_early	any_early=FALSE	3.1404	0.935353	0.924136	0.946706	1671	1
any_early	any_early=FALSE	3.16778	0.934792	0.923529	0.946193	1668	1
any_early	any_early=FALSE	3.20064	0.934231	0.922922	0.945678	1665	1
any_early	any_early=FALSE	3.26908	0.933669	0.922315	0.945163	1663	1
any_early	any_early=FALSE	3.30194	0.933107	0.921707	0.944648	1661	1
any_early	any_early=FALSE	3.3567	0.932544	0.921098	0.944132	1657	1
any_early	any_early=FALSE	3.37312	0.93198	0.920489	0.943614	1654	1
any_early	any_early=FALSE	3.41693	0.931415	0.919879	0.943096	1650	1
any_early	any_early=FALSE	3.44431	0.93085	0.919269	0.942577	1649	1
any_early	any_early=FALSE	3.458	0.930286	0.91866	0.942059	1648	1
any_early	any_early=FALSE	3.47169	0.929721	0.91805	0.94154	1647	1
any_early	any_early=FALSE	3.52097	0.929153	0.917438	0.941018	1638	1
any_early	any_early=FALSE	3.56204	0.928585	0.916825	0.940496	1636	1
any_early	any_early=FALSE	3.63597	0.928017	0.916212	0.939973	1633	1
any_early	any_early=FALSE	3.6387	0.927448	0.915599	0.93945	1632	1
any_early	any_early=FALSE	3.65513	0.926879	0.914986	0.938926	1630	1
any_early	any_early=FALSE	3.66061	0.92631	0.914373	0.938402	1628	1
any_early	any_early=FALSE	3.72358	0.925739	0.913758	0.937876	1623	1
any_early	any_early=FALSE	3.74001	0.925167	0.913143	0.93735	1619	1
any_early	any_early=FALSE	3.75096	0.924595	0.912527	0.936823	1618	1
any_early	any_early=FALSE	3.75643	0.924023	0.911912	0.936296	1617	1
any_early	any_early=FALSE	3.77012	0.922879	0.910681	0.93524	1615	2
any_early	any_early=FALSE	3.80024	0.922307	0.910066	0.934712	1612	1
any_early	any_early=FALSE	3.80572	0.921734	0.90945	0.934183	1610	1
any_early	any_early=FALSE	3.81119	0.921161	0.908835	0.933654	1609	1
any_early	any_early=FALSE	3.81941	0.920587	0.908219	0.933124	1606	1
any_early	any_early=FALSE	3.85774	0.920013	0.907603	0.932594	1604	1
any_early	any_early=FALSE	3.88512	0.919439	0.906986	0.932063	1602	1
any_early	any_early=FALSE	3.90154	0.91829	0.905753	0.931	1600	2
any_early	any_early=FALSE	3.91523	0.91714	0.90452	0.929936	1597	2
any_early	any_early=FALSE	3.92619	0.916564	0.903903	0.929403	1594	1
any_early	any_early=FALSE	3.93166	0.915989	0.903286	0.92887	1592	1
any_early	any_early=FALSE	3.9344	0.915413	0.902669	0.928336	1590	1
any_early	any_early=FALSE	3.96178	0.914836	0.902052	0.927802	1588	1
any_early	any_early=FALSE	3.97273	0.914259	0.901434	0.927267	1586	1
any_early	any_early=FALSE	4.06856	0.91368	0.900814	0.92673	1579	1
any_early	any_early=FALSE	4.08225	0.913101	0.900193	0.926193	1576	1
any_early	any_early=FALSE	4.10689	0.91252	0.899572	0.925654	1573	1
any_early	any_early=FALSE	4.11236	0.911939	0.898951	0.925116	1571	1
any_early	any_early=FALSE	4.12605	0.911358	0.898329	0.924576	1570	1
any_early	any_early=FALSE	4.12879	0.910778	0.897708	0.924037	1569	1
any_early	any_early=FALSE	4.13153	0.910196	0.897087	0.923497	1567	1
any_early	any_early=FALSE	4.13974	0.909615	0.896465	0.922957	1565	1
any_early	any_early=FALSE	4.14248	0.909033	0.895843	0.922416	1563	1
any_early	any_early=FALSE	4.16165	0.90845	0.895221	0.921875	1561	1
any_early	any_early=FALSE	4.18903	0.907868	0.894599	0.921333	1559	1
any_early	any_early=FALSE	4.20272	0.907285	0.893976	0.920791	1557	1
any_early	any_early=FALSE	4.20545	0.906702	0.893354	0.920249	1556	1
any_early	any_early=FALSE	4.24652	0.906118	0.892732	0.919706	1555	1
any_early	any_early=FALSE	4.27938	0.905535	0.892109	0.919163	1553	1
any_early	any_early=FALSE	4.33414	0.904951	0.891486	0.918619	1551	1
any_early	any_early=FALSE	4.45734	0.904365	0.890861	0.918073	1543	1
any_early	any_early=FALSE	4.47925	0.903191	0.889609	0.91698	1541	2
any_early	any_early=FALSE	4.48198	0.902604	0.888983	0.916433	1539	1
any_early	any_early=FALSE	4.50389	0.902016	0.888357	0.915886	1536	1
any_early	any_early=FALSE	4.59972	0.901425	0.887727	0.915335	1525	1
any_early	any_early=FALSE	4.60245	0.900833	0.887096	0.914783	1523	1
any_early	any_early=FALSE	4.66269	0.90024	0.886463	0.91423	1518	1
any_early	any_early=FALSE	4.70102	0.899645	0.88583	0.913676	1515	1
any_early	any_early=FALSE	4.71471	0.899051	0.885197	0.913122	1513	1
any_early	any_early=FALSE	4.77494	0.898455	0.884562	0.912566	1509	1
any_early	any_early=FALSE	4.78316	0.897859	0.883928	0.91201	1508	1
any_early	any_early=FALSE	4.81327	0.897261	0.883291	0.911453	1502	1
any_early	any_early=FALSE	4.83518	0.896663	0.882654	0.910894	1500	1
any_early	any_early=FALSE	4.86803	0.895465	0.881379	0.909776	1497	2
any_early	any_early=FALSE	4.93922	0.894865	0.880741	0.909216	1492	1
any_early	any_early=FALSE	4.95565	0.893663	0.879462	0.908093	1489	2
any_early	any_early=FALSE	4.97207	0.893061	0.878822	0.907531	1485	1
any_early	any_early=FALSE	5.04052	0.892457	0.87818	0.906967	1478	1
any_early	any_early=FALSE	5.05421	0.891853	0.877537	0.906402	1477	1
any_early	any_early=FALSE	5.07064	0.891248	0.876894	0.905837	1474	1
any_early	any_early=FALSE	5.11171	0.890641	0.876249	0.90527	1469	1
any_early	any_early=FALSE	5.1692	0.889425	0.874957	0.904133	1465	2
any_early	any_early=FALSE	5.17468	0.888817	0.874311	0.903564	1463	1
any_early	any_early=FALSE	5.23218	0.887598	0.873016	0.902424	1458	2
any_early	any_early=FALSE	5.24313	0.886988	0.872368	0.901853	1455	1
any_early	any_early=FALSE	5.25682	0.886378	0.87172	0.901281	1453	1
any_early	any_early=FALSE	5.28146	0.885767	0.871072	0.90071	1451	1
any_early	any_early=FALSE	5.31158	0.885156	0.870424	0.900137	1450	1
any_early	any_early=FALSE	5.38002	0.884544	0.869774	0.899564	1446	1
any_early	any_early=FALSE	5.39371	0.883932	0.869125	0.898991	1445	1
any_early	any_early=FALSE	5.40467	0.883319	0.868475	0.898417	1443	1
any_early	any_early=FALSE	5.48954	0.882704	0.867823	0.897841	1437	1
any_early	any_early=FALSE	5.55799	0.882087	0.867168	0.897262	1430	1
any_early	any_early=FALSE	5.57442	0.881469	0.866513	0.896683	1428	1
any_early	any_early=FALSE	5.59906	0.88085	0.865857	0.896103	1424	1
any_early	any_early=FALSE	5.60727	0.880231	0.865201	0.895523	1423	1
any_early	any_early=FALSE	5.62918	0.879611	0.864544	0.894942	1420	1
any_early	any_early=FALSE	5.65655	0.878991	0.863886	0.89436	1417	1
any_early	any_early=FALSE	5.69489	0.878369	0.863227	0.893777	1414	1
any_early	any_early=FALSE	5.74691	0.877747	0.862568	0.893193	1412	1
any_early	any_early=FALSE	5.74964	0.877125	0.861909	0.892609	1411	1
any_early	any_early=FALSE	5.75786	0.876502	0.86125	0.892025	1409	1
any_early	any_early=FALSE	5.77976	0.87588	0.86059	0.891441	1408	1
any_early	any_early=FALSE	5.83726	0.875256	0.859929	0.890855	1403	1
any_early	any_early=FALSE	5.84821	0.874631	0.859269	0.890269	1402	1
any_early	any_early=FALSE	5.8619	0.874007	0.858607	0.889682	1400	1
any_early	any_early=FALSE	5.86464	0.873382	0.857946	0.889095	1399	1
any_early	any_early=FALSE	5.87285	0.872132	0.856625	0.887921	1398	2
any_early	any_early=FALSE	5.94951	0.871506	0.855963	0.887332	1393	1
any_early	any_early=FALSE	5.95773	0.870879	0.8553	0.886743	1390	1
any_early	any_early=FALSE	5.97415	0.870252	0.854637	0.886153	1389	1
any_early	any_early=FALSE	5.98511	0.869625	0.853974	0.885563	1388	1
any_early	any_early=FALSE	6.00153	0.868998	0.853311	0.884974	1387	1
any_early	any_early=FALSE	6.00975	0.868371	0.852648	0.884383	1385	1
any_early	any_early=FALSE	6.03439	0.867743	0.851986	0.883793	1384	1
any_early	any_early=FALSE	6.05903	0.867115	0.851322	0.883201	1381	1
any_early	any_early=FALSE	6.06998	0.866486	0.850658	0.882609	1379	1
any_early	any_early=FALSE	6.10284	0.865857	0.849994	0.882017	1378	1
any_early	any_early=FALSE	6.11105	0.865228	0.84933	0.881424	1376	1
any_early	any_early=FALSE	6.11379	0.864599	0.848666	0.880832	1375	1
any_early	any_early=FALSE	6.12474	0.86397	0.848002	0.880239	1374	1
any_early	any_early=FALSE	6.1576	0.863337	0.847334	0.879643	1366	1
any_early	any_early=FALSE	6.16855	0.862705	0.846667	0.879047	1365	1
any_early	any_early=FALSE	6.18771	0.862072	0.845999	0.87845	1364	1
any_early	any_early=FALSE	6.20688	0.861439	0.845331	0.877853	1361	1
any_early	any_early=FALSE	6.24795	0.860805	0.844662	0.877255	1358	1
any_early	any_early=FALSE	6.25068	0.86017	0.843993	0.876657	1357	1
any_early	any_early=FALSE	6.31092	0.859534	0.843323	0.876058	1353	1
any_early	any_early=FALSE	6.31366	0.858899	0.842653	0.875458	1352	1
any_early	any_early=FALSE	6.31639	0.858263	0.841983	0.874858	1351	1
any_early	any_early=FALSE	6.35199	0.857624	0.841309	0.874256	1344	1
any_early	any_early=FALSE	6.37115	0.856986	0.840636	0.873653	1343	1
any_early	any_early=FALSE	6.40401	0.856345	0.839961	0.873049	1338	1
any_early	any_early=FALSE	6.42317	0.855703	0.839285	0.872443	1334	1
any_early	any_early=FALSE	6.44508	0.855061	0.838609	0.871837	1333	1
any_early	any_early=FALSE	6.56007	0.854418	0.83793	0.871229	1328	1
any_early	any_early=FALSE	6.63399	0.853772	0.83725	0.87062	1324	1
any_early	any_early=FALSE	6.65864	0.853126	0.83657	0.870011	1322	1
any_early	any_early=FALSE	6.7572	0.852478	0.835887	0.869399	1316	1
any_early	any_early=FALSE	6.82565	0.851829	0.835203	0.868786	1313	1
any_early	any_early=FALSE	6.86946	0.849881	0.833152	0.866946	1312	3
any_early	any_early=FALSE	6.90505	0.84923	0.832467	0.866331	1306	1
any_early	any_early=FALSE	6.96255	0.848578	0.83178	0.865715	1301	1
any_early	any_early=FALSE	7.00361	0.847267	0.8304	0.864477	1295	2
any_early	any_early=FALSE	7.00909	0.846612	0.82971	0.863857	1293	1
any_early	any_early=FALSE	7.02826	0.845955	0.82902	0.863237	1290	1
any_early	any_early=FALSE	7.06111	0.845299	0.828329	0.862616	1288	1
any_early	any_early=FALSE	7.11861	0.844639	0.827635	0.861993	1282	1
any_early	any_early=FALSE	7.15968	0.84398	0.826941	0.86137	1281	1
any_early	any_early=FALSE	7.19801	0.84332	0.826247	0.860745	1278	1
any_early	any_early=FALSE	7.23908	0.842657	0.82555	0.860119	1273	1
any_early	any_early=FALSE	7.25277	0.841995	0.824853	0.859492	1272	1
any_early	any_early=FALSE	7.2911	0.841331	0.824155	0.858864	1268	1
any_early	any_early=FALSE	7.32669	0.840666	0.823456	0.858236	1266	1
any_early	any_early=FALSE	7.35954	0.840001	0.822757	0.857607	1264	1
any_early	any_early=FALSE	7.37871	0.839335	0.822057	0.856977	1262	1
any_early	any_early=FALSE	7.40609	0.83867	0.821357	0.856347	1261	1
any_early	any_early=FALSE	7.4499	0.838003	0.820656	0.855715	1257	1
any_early	any_early=FALSE	7.50465	0.837333	0.819953	0.855082	1252	1
any_early	any_early=FALSE	7.53751	0.836664	0.819249	0.854449	1251	1
any_early	any_early=FALSE	7.58953	0.835992	0.818543	0.853812	1245	1
any_early	any_early=FALSE	7.60322	0.835319	0.817836	0.853175	1242	1
any_early	any_early=FALSE	7.82499	0.834638	0.81712	0.852531	1227	1
any_early	any_early=FALSE	7.87427	0.833955	0.816402	0.851886	1223	1
any_early	any_early=FALSE	7.90987	0.833272	0.815684	0.85124	1221	1
any_early	any_early=FALSE	7.96463	0.832588	0.814965	0.850592	1218	1
any_early	any_early=FALSE	7.97284	0.831904	0.814246	0.849944	1216	1
any_early	any_early=FALSE	7.97558	0.831219	0.813526	0.849296	1215	1
any_early	any_early=FALSE	8.02212	0.830533	0.812805	0.848647	1211	1
any_early	any_early=FALSE	8.03581	0.829845	0.812083	0.847996	1208	1
any_early	any_early=FALSE	8.07141	0.829156	0.811359	0.847343	1204	1
any_early	any_early=FALSE	8.07414	0.828466	0.810634	0.84669	1202	1
any_early	any_early=FALSE	8.09605	0.827775	0.809908	0.846036	1199	1
any_early	any_early=FALSE	8.15354	0.827079	0.809177	0.845378	1190	1
any_early	any_early=FALSE	8.23842	0.826378	0.808441	0.844714	1180	1
any_early	any_early=FALSE	8.25211	0.825676	0.807703	0.84405	1177	1
any_early	any_early=FALSE	8.31234	0.824973	0.806964	0.843384	1174	1
any_early	any_early=FALSE	8.35067	0.824269	0.806223	0.842718	1171	1
any_early	any_early=FALSE	8.51221	0.823555	0.805473	0.842043	1155	1
any_early	any_early=FALSE	8.52316	0.822841	0.804723	0.841368	1154	1
any_early	any_early=FALSE	8.53138	0.822128	0.803973	0.840693	1153	1
any_early	any_early=FALSE	8.58614	0.821411	0.803219	0.840014	1147	1
any_early	any_early=FALSE	8.62447	0.820692	0.802464	0.839335	1143	1
any_early	any_early=FALSE	8.64911	0.819972	0.801707	0.838654	1140	1
any_early	any_early=FALSE	8.67101	0.819252	0.80095	0.837972	1138	1
any_early	any_early=FALSE	8.68744	0.818531	0.800193	0.83729	1137	1
any_early	any_early=FALSE	8.70387	0.817809	0.799435	0.836607	1134	1
any_early	any_early=FALSE	8.71756	0.817088	0.798677	0.835923	1133	1
any_early	any_early=FALSE	8.72029	0.816365	0.797918	0.835239	1131	1
any_early	any_early=FALSE	8.78053	0.81564	0.797156	0.834553	1126	1
any_early	any_early=FALSE	8.8435	0.814911	0.796391	0.833862	1119	1
any_early	any_early=FALSE	8.84624	0.814182	0.795625	0.833172	1117	1
any_early	any_early=FALSE	8.94754	0.813448	0.794853	0.832477	1109	1
any_early	any_early=FALSE	8.96397	0.812711	0.79408	0.83178	1105	1
any_early	any_early=FALSE	8.96944	0.811975	0.793307	0.831083	1104	1
any_early	any_early=FALSE	9.07349	0.811233	0.792527	0.830381	1094	1
any_early	any_early=FALSE	9.10634	0.810491	0.791747	0.829678	1093	1
any_early	any_early=FALSE	9.11455	0.809749	0.790968	0.828975	1092	1
any_early	any_early=FALSE	9.12277	0.809006	0.790189	0.828272	1091	1
any_early	any_early=FALSE	9.14741	0.808264	0.789409	0.827569	1089	1
any_early	any_early=FALSE	9.31716	0.807514	0.788621	0.826859	1078	1
any_early	any_early=FALSE	9.33359	0.806763	0.787832	0.826148	1075	1
any_early	any_early=FALSE	9.3418	0.80526	0.786255	0.824725	1074	2
any_early	any_early=FALSE	9.36644	0.804508	0.785465	0.824012	1070	1
any_early	any_early=FALSE	9.38561	0.803754	0.784675	0.823298	1068	1
any_early	any_early=FALSE	9.39656	0.803	0.783883	0.822584	1066	1
any_early	any_early=FALSE	9.44858	0.802244	0.783089	0.821867	1061	1
any_early	any_early=FALSE	9.49513	0.801482	0.78229	0.821145	1054	1
any_early	any_early=FALSE	9.51155	0.800721	0.781491	0.820424	1052	1
any_early	any_early=FALSE	9.55262	0.799957	0.78069	0.8197	1049	1
any_early	any_early=FALSE	9.55536	0.799194	0.779889	0.818977	1048	1
any_early	any_early=FALSE	9.59095	0.798427	0.779084	0.81825	1042	1
any_early	any_early=FALSE	9.67035	0.797655	0.778274	0.817519	1034	1
any_early	any_early=FALSE	9.67583	0.796881	0.777462	0.816786	1031	1
any_early	any_early=FALSE	9.70047	0.796106	0.776648	0.816051	1028	1
any_early	any_early=FALSE	9.71416	0.795331	0.775835	0.815317	1027	1
any_early	any_early=FALSE	9.77439	0.794553	0.775018	0.814579	1022	1
any_early	any_early=FALSE	9.82368	0.793774	0.774201	0.813841	1020	1
any_early	any_early=FALSE	9.8976	0.79299	0.773379	0.813098	1013	1
any_early	any_early=FALSE	9.91403	0.792206	0.772557	0.812356	1012	1
any_early	any_early=FALSE	9.9195	0.791423	0.771735	0.811613	1011	1
any_early	any_early=FALSE	9.96605	0.790635	0.770909	0.810866	1005	1
any_early	any_early=FALSE	9.98248	0.789848	0.770083	0.81012	1004	1
any_early	any_early=FALSE	9.99617	0.78906	0.769257	0.809373	1003	1
any_early	any_early=TRUE	0.169751	0.999506	0.998538	1	2024	1
any_early	any_early=TRUE	0.191655	0.999012	0.997643	1	2022	1
any_early	any_early=TRUE	0.22451	0.998517	0.996842	1	2020	1
any_early	any_early=TRUE	0.282006	0.998022	0.996087	0.99996	2016	1
any_early	any_early=TRUE	0.328551	0.997526	0.995363	0.999694	2014	1
any_early	any_early=TRUE	0.394261	0.99703	0.99466	0.999406	2010	1
any_early	any_early=TRUE	0.457234	0.996533	0.993972	0.9991	2006	1
any_early	any_early=TRUE	0.654364	0.996035	0.993296	0.998781	2001	1
any_early	any_early=TRUE	0.668054	0.995039	0.991976	0.998111	2000	2
any_early	any_early=TRUE	0.733764	0.994539	0.991326	0.997763	1992	1
any_early	any_early=TRUE	0.906253	0.994038	0.99068	0.997407	1983	1
any_early	any_early=TRUE	0.944584	0.993536	0.99004	0.997045	1982	1
any_early	any_early=TRUE	1.03494	0.993034	0.989405	0.996677	1979	1
any_early	any_early=TRUE	1.04589	0.992532	0.988774	0.996304	1977	1
any_early	any_early=TRUE	1.05958	0.99203	0.988147	0.995927	1976	1
any_early	any_early=TRUE	1.06232	0.991025	0.986906	0.995161	1975	2
any_early	any_early=TRUE	1.07874	0.990522	0.98629	0.994773	1971	1
any_early	any_early=TRUE	1.08422	0.990019	0.985677	0.994381	1970	1
any_early	any_early=TRUE	1.1335	0.989516	0.985065	0.993986	1965	1
any_early	any_early=TRUE	1.1554	0.988507	0.983849	0.993188	1963	2
any_early	any_early=TRUE	1.191	0.988003	0.983244	0.992786	1961	1
any_early	any_early=TRUE	1.21016	0.987499	0.982642	0.992381	1960	1
any_early	any_early=TRUE	1.21838	0.986995	0.982041	0.991974	1958	1
any_early	any_early=TRUE	1.22385	0.986491	0.981442	0.991565	1957	1
any_early	any_early=TRUE	1.2704	0.985986	0.980845	0.991154	1954	1
any_early	any_early=TRUE	1.27314	0.985481	0.980249	0.990741	1953	1
any_early	any_early=TRUE	1.32789	0.984975	0.979653	0.990326	1949	1
any_early	any_early=TRUE	1.34706	0.984469	0.979059	0.989909	1947	1
any_early	any_early=TRUE	1.36075	0.983963	0.978467	0.989491	1946	1
any_early	any_early=TRUE	1.36896	0.983458	0.977876	0.989071	1945	1
any_early	any_early=TRUE	1.40729	0.982952	0.977286	0.98865	1944	1
any_early	any_early=TRUE	1.45384	0.982446	0.976698	0.988227	1942	1
any_early	any_early=TRUE	1.46753	0.981939	0.97611	0.987803	1941	1
any_early	any_early=TRUE	1.47574	0.981433	0.975524	0.987378	1940	1
any_early	any_early=TRUE	1.50586	0.980927	0.974939	0.986952	1939	1
any_early	any_early=TRUE	1.51134	0.980421	0.974355	0.986525	1938	1
any_early	any_early=TRUE	1.56062	0.979914	0.973771	0.986096	1935	1
any_early	any_early=TRUE	1.56609	0.979408	0.973189	0.985666	1934	1
any_early	any_early=TRUE	1.57978	0.978901	0.972607	0.985235	1932	1
any_early	any_early=TRUE	1.588	0.978394	0.972026	0.984803	1931	1
any_early	any_early=TRUE	1.64276	0.977886	0.971446	0.98437	1928	1
any_early	any_early=TRUE	1.67287	0.977378	0.970866	0.983935	1926	1
any_early	any_early=TRUE	1.72216	0.976871	0.970286	0.9835	1925	1
any_early	any_early=TRUE	1.72489	0.976363	0.969708	0.983064	1924	1
any_early	any_early=TRUE	1.79882	0.975855	0.96913	0.982626	1921	1
any_early	any_early=TRUE	1.82072	0.975347	0.968552	0.982188	1920	1
any_early	any_early=TRUE	1.87548	0.974838	0.967976	0.981749	1918	1
any_early	any_early=TRUE	1.88095	0.974329	0.967399	0.981309	1916	1
any_early	any_early=TRUE	1.90833	0.97382	0.966823	0.980868	1913	1
any_early	any_early=TRUE	1.91381	0.973311	0.966247	0.980426	1912	1
any_early	any_early=TRUE	1.95762	0.972801	0.965671	0.979983	1910	1
any_early	any_early=TRUE	1.97678	0.972291	0.965096	0.97954	1908	1
any_early	any_early=TRUE	2.15475	0.971779	0.964519	0.979094	1899	1
any_early	any_early=TRUE	2.1657	0.971267	0.963943	0.978647	1898	1
any_early	any_early=TRUE	2.17665	0.970755	0.963367	0.9782	1896	1
any_early	any_early=TRUE	2.19034	0.970242	0.962791	0.977751	1893	1
any_early	any_early=TRUE	2.2232	0.969729	0.962215	0.977302	1892	1
any_early	any_early=TRUE	2.24236	0.969216	0.96164	0.976853	1891	1
any_early	any_early=TRUE	2.29164	0.968703	0.961065	0.976402	1889	1
any_early	any_early=TRUE	2.35735	0.96819	0.96049	0.975951	1886	1
any_early	any_early=TRUE	2.39295	0.967676	0.959916	0.975499	1885	1
any_early	any_early=TRUE	2.44497	0.967162	0.959342	0.975046	1883	1
any_early	any_early=TRUE	2.52984	0.966647	0.958767	0.974592	1878	1
any_early	any_early=TRUE	2.53258	0.966132	0.958193	0.974137	1877	1
any_early	any_early=TRUE	2.53532	0.965617	0.957619	0.973682	1876	1
any_early	any_early=TRUE	2.55175	0.965102	0.957045	0.973227	1875	1
any_early	any_early=TRUE	2.58186	0.964587	0.956472	0.97277	1872	1
any_early	any_early=TRUE	2.63388	0.96407	0.955898	0.972313	1868	1
any_early	any_early=TRUE	2.63936	0.963554	0.955324	0.971854	1866	1
any_early	any_early=TRUE	2.69138	0.963036	0.954749	0.971395	1861	1
any_early	any_early=TRUE	2.74614	0.962517	0.954173	0.970934	1857	1
any_early	any_early=TRUE	2.79816	0.961998	0.953598	0.970472	1854	1
any_early	any_early=TRUE	2.80364	0.961479	0.953023	0.97001	1853	1
any_early	any_early=TRUE	2.80911	0.96096	0.952448	0.969548	1852	1
any_early	any_early=TRUE	2.82006	0.96044	0.951873	0.969085	1850	1
any_early	any_early=TRUE	2.82828	0.959921	0.951298	0.968621	1848	1
any_early	any_early=TRUE	2.87756	0.9594	0.950723	0.968156	1843	1
any_early	any_early=TRUE	2.90494	0.958878	0.950146	0.96769	1838	1
any_early	any_early=TRUE	2.91042	0.958356	0.94957	0.967223	1837	1
any_early	any_early=TRUE	2.91589	0.957834	0.948994	0.966756	1836	1
any_early	any_early=TRUE	2.91863	0.957312	0.948419	0.966288	1835	1
any_early	any_early=TRUE	2.97613	0.95679	0.947844	0.96582	1834	1
any_early	any_early=TRUE	2.9816	0.956268	0.947269	0.965352	1833	1
any_early	any_early=TRUE	2.99529	0.955746	0.946695	0.964883	1832	1
any_early	any_early=TRUE	3.00624	0.955224	0.946121	0.964414	1831	1
any_early	any_early=TRUE	3.01446	0.954702	0.945548	0.963945	1830	1
any_early	any_early=TRUE	3.05279	0.954179	0.944973	0.963474	1824	1
any_early	any_early=TRUE	3.05826	0.953655	0.944399	0.963002	1823	1
any_early	any_early=TRUE	3.08838	0.95313	0.943822	0.96253	1816	1
any_early	any_early=TRUE	3.10755	0.952605	0.943246	0.962056	1815	1
any_early	any_early=TRUE	3.12397	0.952079	0.94267	0.961582	1812	1
any_early	any_early=TRUE	3.15957	0.951552	0.942092	0.961107	1806	1
any_early	any_early=TRUE	3.16778	0.951025	0.941515	0.960631	1805	1
any_early	any_early=TRUE	3.17599	0.950498	0.940938	0.960154	1804	1
any_early	any_early=TRUE	3.1979	0.94997	0.940361	0.959677	1801	1
any_early	any_early=TRUE	3.31563	0.949439	0.93978	0.959198	1791	1
any_early	any_early=TRUE	3.33479	0.948908	0.939199	0.958717	1787	1
any_early	any_early=TRUE	3.42515	0.948375	0.938616	0.958235	1780	1
any_early	any_early=TRUE	3.48264	0.947841	0.938033	0.957752	1776	1
any_early	any_early=TRUE	3.49359	0.946773	0.936867	0.956784	1775	2
any_early	any_early=TRUE	3.55657	0.946238	0.936282	0.956299	1768	1
any_early	any_early=TRUE	3.57573	0.945701	0.935696	0.955812	1762	1
any_early	any_early=TRUE	3.59763	0.945163	0.935109	0.955324	1758	1
any_early	any_early=TRUE	3.6168	0.944624	0.934522	0.954835	1756	1
any_early	any_early=TRUE	3.62775	0.944086	0.933936	0.954346	1754	1
any_early	any_early=TRUE	3.66334	0.943547	0.933348	0.953856	1751	1
any_early	any_early=TRUE	3.67156	0.943007	0.932761	0.953366	1750	1
any_early	any_early=TRUE	3.80024	0.942465	0.932171	0.952873	1739	1
any_early	any_early=TRUE	3.82214	0.941923	0.93158	0.95238	1737	1
any_early	any_early=TRUE	3.82488	0.94138	0.93099	0.951886	1736	1
any_early	any_early=TRUE	3.82762	0.940837	0.9304	0.951392	1735	1
any_early	any_early=TRUE	3.94535	0.940293	0.929808	0.950896	1729	1
any_early	any_early=TRUE	3.98642	0.939199	0.928619	0.9499	1719	2
any_early	any_early=TRUE	4.00285	0.938651	0.928024	0.9494	1713	1
any_early	any_early=TRUE	4.00832	0.937554	0.926833	0.9484	1712	2
any_early	any_early=TRUE	4.01106	0.937006	0.926238	0.947899	1710	1
any_early	any_early=TRUE	4.03844	0.936457	0.925643	0.947397	1706	1
any_early	any_early=TRUE	4.08225	0.935907	0.925046	0.946895	1702	1
any_early	any_early=TRUE	4.13701	0.934802	0.923848	0.945885	1694	2
any_early	any_early=TRUE	4.14796	0.934248	0.923249	0.945379	1689	1
any_early	any_early=TRUE	4.1945	0.933694	0.922648	0.944872	1685	1
any_early	any_early=TRUE	4.27116	0.933136	0.922045	0.944362	1675	1
any_early	any_early=TRUE	4.31223	0.932578	0.92144	0.943851	1672	1
any_early	any_early=TRUE	4.31771	0.93202	0.920835	0.94334	1669	1
any_early	any_early=TRUE	4.32866	0.93146	0.92023	0.942827	1666	1
any_early	any_early=TRUE	4.44913	0.930898	0.919622	0.942312	1657	1
any_early	any_early=TRUE	4.47925	0.930335	0.919012	0.941797	1653	1
any_early	any_early=TRUE	4.48472	0.929772	0.918403	0.941281	1652	1
any_early	any_early=TRUE	4.53948	0.928645	0.917185	0.940247	1650	2
any_early	any_early=TRUE	4.59424	0.928078	0.916573	0.939727	1638	1
any_early	any_early=TRUE	4.61067	0.92751	0.91596	0.939207	1636	1
any_early	any_early=TRUE	4.62983	0.926942	0.915346	0.938685	1633	1
any_early	any_early=TRUE	4.63805	0.926374	0.914732	0.938163	1630	1
any_early	any_early=TRUE	4.65174	0.925805	0.914118	0.937641	1628	1
any_early	any_early=TRUE	4.65995	0.925235	0.913503	0.937117	1625	1
any_early	any_early=TRUE	4.66543	0.924665	0.912889	0.936593	1623	1
any_early	any_early=TRUE	4.69554	0.924095	0.912273	0.936069	1621	1
any_early	any_early=TRUE	4.70376	0.923524	0.911658	0.935544	1619	1
any_early	any_early=TRUE	4.78042	0.92295	0.911039	0.935016	1609	1
any_early	any_early=TRUE	4.85982	0.922372	0.910417	0.934485	1598	1
any_early	any_early=TRUE	4.86529	0.921795	0.909794	0.933953	1597	1
any_early	any_early=TRUE	4.88172	0.921217	0.909172	0.933422	1596	1
any_early	any_early=TRUE	4.88446	0.92064	0.90855	0.93289	1595	1
any_early	any_early=TRUE	4.90089	0.920061	0.907927	0.932357	1591	1
any_early	any_early=TRUE	4.90363	0.919482	0.907303	0.931824	1589	1
any_early	any_early=TRUE	4.91184	0.918903	0.90668	0.93129	1588	1
any_early	any_early=TRUE	4.93648	0.918324	0.906057	0.930756	1587	1
any_early	any_early=TRUE	4.96112	0.917744	0.905434	0.930221	1584	1
any_early	any_early=TRUE	4.96386	0.917164	0.904811	0.929687	1583	1
any_early	any_early=TRUE	5.00219	0.916583	0.904186	0.92915	1579	1
any_early	any_early=TRUE	5.00767	0.916002	0.903562	0.928614	1577	1
any_early	any_early=TRUE	5.08159	0.914832	0.902305	0.927534	1566	2
any_early	any_early=TRUE	5.10076	0.914247	0.901677	0.926993	1564	1
any_early	any_early=TRUE	5.11171	0.913662	0.901048	0.926452	1561	1
any_early	any_early=TRUE	5.13361	0.913075	0.900418	0.92591	1558	1
any_early	any_early=TRUE	5.13635	0.912489	0.899789	0.925368	1556	1
any_early	any_early=TRUE	5.18289	0.9119	0.899157	0.924824	1551	1
any_early	any_early=TRUE	5.20753	0.911309	0.898523	0.924277	1542	1
any_early	any_early=TRUE	5.21027	0.910717	0.897888	0.92373	1541	1
any_early	any_early=TRUE	5.26777	0.910122	0.897249	0.923179	1529	1
any_early	any_early=TRUE	5.29515	0.909525	0.896609	0.922628	1526	1
any_early	any_early=TRUE	5.31158	0.908927	0.895968	0.922074	1521	1
any_early	any_early=TRUE	5.33074	0.908329	0.895327	0.921521	1520	1
any_early	any_early=TRUE	5.41288	0.907729	0.894683	0.920966	1514	1
any_early	any_early=TRUE	5.42931	0.907129	0.894039	0.92041	1511	1
any_early	any_early=TRUE	5.47038	0.906528	0.893396	0.919853	1510	1
any_early	any_early=TRUE	5.47585	0.905927	0.892752	0.919297	1509	1
any_early	any_early=TRUE	5.55799	0.905323	0.892105	0.918738	1500	1
any_early	any_early=TRUE	5.57715	0.904719	0.891457	0.918177	1497	1
any_early	any_early=TRUE	5.65382	0.904109	0.890804	0.917613	1484	1
any_early	any_early=TRUE	5.68667	0.903499	0.89015	0.917048	1482	1
any_early	any_early=TRUE	5.71679	0.902888	0.889496	0.916481	1479	1
any_early	any_early=TRUE	5.74417	0.902277	0.888841	0.915915	1477	1
any_early	any_early=TRUE	5.76607	0.901664	0.888185	0.915347	1472	1
any_early	any_early=TRUE	5.7825	0.90105	0.887529	0.914778	1470	1
any_early	any_early=TRUE	5.79345	0.900436	0.886871	0.914208	1467	1
any_early	any_early=TRUE	5.81809	0.899821	0.886213	0.913638	1464	1
any_early	any_early=TRUE	5.85642	0.899204	0.885553	0.913065	1458	1
any_early	any_early=TRUE	5.89749	0.898586	0.884892	0.912492	1455	1
any_early	any_early=TRUE	5.90023	0.897967	0.884231	0.911918	1453	1
any_early	any_early=TRUE	5.92761	0.897346	0.883567	0.911341	1446	1
any_early	any_early=TRUE	5.93856	0.896725	0.882902	0.910764	1444	1
any_early	any_early=TRUE	5.98511	0.896099	0.882233	0.910183	1433	1
any_early	any_early=TRUE	5.99332	0.895473	0.881564	0.909602	1431	1
any_early	any_early=TRUE	6.02891	0.894844	0.880891	0.909018	1423	1
any_early	any_early=TRUE	6.06451	0.894214	0.880218	0.908433	1421	1
any_early	any_early=TRUE	6.21509	0.893578	0.879537	0.907842	1405	1
any_early	any_early=TRUE	6.22331	0.892941	0.878857	0.907251	1404	1
any_early	any_early=TRUE	6.26437	0.892304	0.878175	0.90666	1401	1
any_early	any_early=TRUE	6.34651	0.891664	0.877491	0.906065	1394	1
any_early	any_early=TRUE	6.36294	0.891023	0.876806	0.90547	1391	1
any_early	any_early=TRUE	6.37663	0.890382	0.876121	0.904874	1390	1
any_early	any_early=TRUE	6.40948	0.889737	0.875433	0.904276	1382	1
any_early	any_early=TRUE	6.44234	0.889091	0.874742	0.903675	1377	1
any_early	any_early=TRUE	6.45329	0.888445	0.874052	0.903075	1375	1
any_early	any_early=TRUE	6.50257	0.887794	0.873356	0.90247	1365	1
any_early	any_early=TRUE	6.52174	0.887143	0.872661	0.901865	1364	1
any_early	any_early=TRUE	6.5409	0.885835	0.871265	0.90065	1357	2
any_early	any_early=TRUE	6.65316	0.885173	0.870557	0.900034	1337	1
any_early	any_early=TRUE	6.66411	0.88451	0.869848	0.899418	1335	1
any_early	any_early=TRUE	6.74899	0.883846	0.869139	0.898801	1332	1
any_early	any_early=TRUE	6.76541	0.883182	0.86843	0.898184	1331	1
any_early	any_early=TRUE	6.87767	0.882512	0.867715	0.897562	1319	1
any_early	any_early=TRUE	6.93243	0.88184	0.866997	0.896937	1313	1
any_early	any_early=TRUE	6.95159	0.881167	0.866279	0.896312	1311	1
any_early	any_early=TRUE	6.99266	0.880492	0.865557	0.895684	1304	1
any_early	any_early=TRUE	7.02278	0.879814	0.864834	0.895054	1300	1
any_early	any_early=TRUE	7.03921	0.879136	0.86411	0.894423	1297	1
any_early	any_early=TRUE	7.06385	0.878456	0.863384	0.893791	1293	1
any_early	any_early=TRUE	7.13777	0.87777	0.862651	0.893153	1280	1
any_early	any_early=TRUE	7.19801	0.877078	0.861912	0.892511	1269	1
any_early	any_early=TRUE	7.28562	0.875686	0.860425	0.891217	1260	2
any_early	any_early=TRUE	7.30479	0.874989	0.85968	0.890569	1256	1
any_early	any_early=TRUE	7.36502	0.874285	0.858928	0.889916	1243	1
any_early	any_early=TRUE	7.4143	0.873578	0.858174	0.88926	1238	1
any_early	any_early=TRUE	7.43347	0.872871	0.857418	0.888602	1235	1
any_early	any_early=TRUE	7.54299	0.872158	0.856656	0.88794	1224	1
any_early	any_early=TRUE	7.5512	0.871444	0.855893	0.887276	1221	1
any_early	any_early=TRUE	7.58953	0.870729	0.855131	0.886613	1220	1
any_early	any_early=TRUE	7.65524	0.870011	0.854363	0.885945	1212	1
any_early	any_early=TRUE	7.74559	0.869285	0.853588	0.885271	1199	1
any_early	any_early=TRUE	7.79214	0.868556	0.852809	0.884594	1192	1
any_early	any_early=TRUE	7.87701	0.86782	0.852022	0.883911	1180	1
any_early	any_early=TRUE	7.9263	0.867083	0.851235	0.883227	1178	1
any_early	any_early=TRUE	7.93177	0.866346	0.850447	0.882542	1176	1
any_early	any_early=TRUE	8.01117	0.865604	0.849654	0.881854	1168	1
any_early	any_early=TRUE	8.02486	0.864861	0.84886	0.881164	1165	1
any_early	any_early=TRUE	8.0495	0.864116	0.848064	0.880471	1160	1
any_early	any_early=TRUE	8.10152	0.863368	0.847265	0.879777	1156	1
any_early	any_early=TRUE	8.2083	0.862615	0.84646	0.879078	1146	1
any_early	any_early=TRUE	8.22473	0.861861	0.845655	0.878377	1144	1
any_early	any_early=TRUE	8.22747	0.861105	0.844848	0.877676	1141	1
any_early	any_early=TRUE	8.23294	0.860349	0.844041	0.876973	1139	1
any_early	any_early=TRUE	8.23842	0.859593	0.843234	0.87627	1138	1
any_early	any_early=TRUE	8.24663	0.858837	0.842426	0.875567	1136	1
any_early	any_early=TRUE	8.27401	0.858077	0.841616	0.874861	1131	1
any_early	any_early=TRUE	8.29592	0.857317	0.840805	0.874153	1128	1
any_early	any_early=TRUE	8.33151	0.856554	0.839991	0.873443	1124	1
any_early	any_early=TRUE	8.39996	0.855786	0.839171	0.872729	1115	1
any_early	any_early=TRUE	8.47662	0.85501	0.838344	0.872009	1104	1
any_early	any_early=TRUE	8.5259	0.854233	0.837514	0.871286	1100	1
any_early	any_early=TRUE	8.56697	0.853454	0.836682	0.870561	1096	1
any_early	any_early=TRUE	8.70387	0.852667	0.835843	0.86983	1085	1
any_early	any_early=TRUE	8.70934	0.851881	0.835003	0.869099	1084	1
any_early	any_early=TRUE	8.72029	0.851092	0.834161	0.868366	1080	1
any_early	any_early=TRUE	8.73125	0.850302	0.833319	0.867632	1078	1
any_early	any_early=TRUE	8.73398	0.849512	0.832476	0.866896	1076	1
any_early	any_early=TRUE	8.75589	0.84872	0.831631	0.866159	1072	1
any_early	any_early=TRUE	8.8216	0.847923	0.830781	0.865418	1065	1
any_early	any_early=TRUE	8.83802	0.847125	0.829931	0.864676	1063	1
any_early	any_early=TRUE	8.92838	0.846323	0.829075	0.863929	1056	1
any_early	any_early=TRUE	9.02968	0.845514	0.828212	0.863177	1046	1
any_early	any_early=TRUE	9.20764	0.844686	0.827327	0.862408	1021	1
any_early	any_early=TRUE	9.21586	0.843857	0.826442	0.861639	1019	1
any_early	any_early=TRUE	9.26514	0.843022	0.82555	0.860864	1011	1
any_early	any_early=TRUE	9.46501	0.842165	0.824633	0.86007	984	1
any_early	any_early=TRUE	9.47322	0.841307	0.823714	0.859275	981	1
any_early	any_early=TRUE	9.6156	0.840431	0.822776	0.858465	961	1
any_early	any_early=TRUE	9.69226	0.839543	0.821824	0.857644	946	1
any_early	any_early=TRUE	9.70321	0.838652	0.820868	0.856821	942	1
any_early	any_early=TRUE	9.70595	0.83776	0.819913	0.855997	941	1
any_early	any_early=TRUE	9.71964	0.836868	0.818957	0.855171	939	1
any_early	any_early=TRUE	9.86748	0.835966	0.817989	0.854337	927	1
any_early	any_early=TRUE	9.91677	0.835057	0.817015	0.853497	920	1
any_ductal	any_ductal=FALSE	0.169751	0.999268	0.997836	1	1367	1
any_ductal	any_ductal=FALSE	0.243675	0.998535	0.996509	1	1363	1
any_ductal	any_ductal=FALSE	0.394261	0.997801	0.995318	1	1359	1
any_ductal	any_ductal=FALSE	0.470923	0.997065	0.994197	0.999941	1356	1
any_ductal	any_ductal=FALSE	0.654364	0.996326	0.993117	0.999546	1350	1
any_ductal	any_ductal=FALSE	0.668054	0.995588	0.992071	0.999117	1349	1
any_ductal	any_ductal=FALSE	0.692695	0.994848	0.991049	0.998662	1347	1
any_ductal	any_ductal=FALSE	0.709123	0.994109	0.990048	0.998188	1346	1
any_ductal	any_ductal=FALSE	0.881612	0.993366	0.989055	0.997695	1337	1
any_ductal	any_ductal=FALSE	0.925419	0.992622	0.988077	0.997189	1336	1
any_ductal	any_ductal=FALSE	0.944584	0.991879	0.98711	0.99667	1335	1
any_ductal	any_ductal=FALSE	0.971964	0.991135	0.986154	0.996141	1334	1
any_ductal	any_ductal=FALSE	1.07874	0.99039	0.985205	0.995603	1330	1
any_ductal	any_ductal=FALSE	1.08422	0.989644	0.984262	0.995056	1328	1
any_ductal	any_ductal=FALSE	1.09517	0.988898	0.983327	0.994501	1327	1
any_ductal	any_ductal=FALSE	1.1335	0.988152	0.982398	0.99394	1325	1
any_ductal	any_ductal=FALSE	1.14719	0.987406	0.981474	0.993373	1324	1
any_ductal	any_ductal=FALSE	1.16636	0.986659	0.980556	0.9928	1322	1
any_ductal	any_ductal=FALSE	1.191	0.985912	0.979642	0.992222	1321	1
any_ductal	any_ductal=FALSE	1.21016	0.985165	0.978732	0.991639	1319	1
any_ductal	any_ductal=FALSE	1.21838	0.984417	0.977826	0.991052	1318	1
any_ductal	any_ductal=FALSE	1.23207	0.983669	0.976924	0.990461	1316	1
any_ductal	any_ductal=FALSE	1.24028	0.98292	0.976024	0.989865	1314	1
any_ductal	any_ductal=FALSE	1.2704	0.981422	0.974234	0.988664	1312	2
any_ductal	any_ductal=FALSE	1.32789	0.980672	0.973342	0.988057	1308	1
any_ductal	any_ductal=FALSE	1.34706	0.979921	0.972452	0.987447	1306	1
any_ductal	any_ductal=FALSE	1.40729	0.97917	0.971564	0.986835	1305	1
any_ductal	any_ductal=FALSE	1.41825	0.978419	0.97068	0.98622	1304	1
any_ductal	any_ductal=FALSE	1.4292	0.977668	0.969798	0.985602	1303	1
any_ductal	any_ductal=FALSE	1.43467	0.976917	0.968918	0.984982	1302	1
any_ductal	any_ductal=FALSE	1.45658	0.976166	0.968041	0.98436	1301	1
any_ductal	any_ductal=FALSE	1.50586	0.975415	0.967165	0.983735	1299	1
any_ductal	any_ductal=FALSE	1.5305	0.974663	0.96629	0.983108	1297	1
any_ductal	any_ductal=FALSE	1.54693	0.97391	0.965417	0.982478	1295	1
any_ductal	any_ductal=FALSE	1.56062	0.973158	0.964545	0.981847	1294	1
any_ductal	any_ductal=FALSE	1.65918	0.972404	0.963675	0.981213	1292	1
any_ductal	any_ductal=FALSE	1.68382	0.971651	0.962805	0.980577	1290	1
any_ductal	any_ductal=FALSE	1.69204	0.970897	0.961937	0.979939	1289	1
any_ductal	any_ductal=FALSE	1.73858	0.970143	0.961071	0.9793	1288	1
any_ductal	any_ductal=FALSE	1.79334	0.969388	0.960205	0.978659	1285	1
any_ductal	any_ductal=FALSE	1.90833	0.967871	0.958468	0.977366	1278	2
any_ductal	any_ductal=FALSE	1.94119	0.967112	0.957602	0.976717	1276	1
any_ductal	any_ductal=FALSE	1.97678	0.966354	0.956737	0.976067	1275	1
any_ductal	any_ductal=FALSE	1.99047	0.965595	0.955874	0.975416	1274	1
any_ductal	any_ductal=FALSE	2.02333	0.964836	0.95501	0.974762	1271	1
any_ductal	any_ductal=FALSE	2.04249	0.964076	0.954147	0.974108	1270	1
any_ductal	any_ductal=FALSE	2.10273	0.963315	0.953285	0.973451	1267	1
any_ductal	any_ductal=FALSE	2.11094	0.962554	0.952423	0.972793	1266	1
any_ductal	any_ductal=FALSE	2.13558	0.961793	0.951562	0.972133	1264	1
any_ductal	any_ductal=FALSE	2.20951	0.96103	0.9507	0.971471	1261	1
any_ductal	any_ductal=FALSE	2.24236	0.960267	0.949839	0.970808	1259	1
any_ductal	any_ductal=FALSE	2.33819	0.959502	0.948978	0.970143	1256	1
any_ductal	any_ductal=FALSE	2.34366	0.958737	0.948117	0.969477	1255	1
any_ductal	any_ductal=FALSE	2.35462	0.957973	0.947258	0.968809	1254	1
any_ductal	any_ductal=FALSE	2.35735	0.957208	0.946398	0.968141	1252	1
any_ductal	any_ductal=FALSE	2.37378	0.956443	0.94554	0.967471	1251	1
any_ductal	any_ductal=FALSE	2.37926	0.955677	0.944683	0.9668	1250	1
any_ductal	any_ductal=FALSE	2.40664	0.954912	0.943825	0.966128	1248	1
any_ductal	any_ductal=FALSE	2.41211	0.954146	0.942969	0.965455	1247	1
any_ductal	any_ductal=FALSE	2.47235	0.953379	0.942112	0.96478	1244	1
any_ductal	any_ductal=FALSE	2.51342	0.952611	0.941256	0.964104	1242	1
any_ductal	any_ductal=FALSE	2.54627	0.951844	0.9404	0.963427	1241	1
any_ductal	any_ductal=FALSE	2.5627	0.951076	0.939545	0.962749	1240	1
any_ductal	any_ductal=FALSE	2.74614	0.950303	0.938684	0.962067	1231	1
any_ductal	any_ductal=FALSE	2.75162	0.949531	0.937824	0.961383	1230	1
any_ductal	any_ductal=FALSE	2.80911	0.948758	0.936966	0.960699	1229	1
any_ductal	any_ductal=FALSE	2.85292	0.947984	0.936106	0.960013	1226	1
any_ductal	any_ductal=FALSE	2.87756	0.947209	0.935246	0.959326	1223	1
any_ductal	any_ductal=FALSE	2.89399	0.946433	0.934385	0.958637	1221	1
any_ductal	any_ductal=FALSE	2.91042	0.945658	0.933526	0.957947	1220	1
any_ductal	any_ductal=FALSE	2.97613	0.944104	0.931805	0.956564	1217	2
any_ductal	any_ductal=FALSE	2.99529	0.943327	0.930946	0.955871	1215	1
any_ductal	any_ductal=FALSE	3.10755	0.942546	0.930084	0.955175	1209	1
any_ductal	any_ductal=FALSE	3.12397	0.941765	0.929221	0.954478	1206	1
any_ductal	any_ductal=FALSE	3.13219	0.940983	0.928359	0.95378	1205	1
any_ductal	any_ductal=FALSE	3.1404	0.940202	0.927497	0.953081	1204	1
any_ductal	any_ductal=FALSE	3.16778	0.93942	0.926636	0.952381	1203	1
any_ductal	any_ductal=FALSE	3.20064	0.938638	0.925774	0.95168	1201	1
any_ductal	any_ductal=FALSE	3.3567	0.937853	0.924911	0.950977	1196	1
any_ductal	any_ductal=FALSE	3.37312	0.937068	0.924047	0.950272	1194	1
any_ductal	any_ductal=FALSE	3.44431	0.93628	0.923181	0.949565	1190	1
any_ductal	any_ductal=FALSE	3.47169	0.935493	0.922316	0.948858	1189	1
any_ductal	any_ductal=FALSE	3.48264	0.934705	0.921451	0.94815	1188	1
any_ductal	any_ductal=FALSE	3.56204	0.93391	0.920578	0.947436	1176	1
any_ductal	any_ductal=FALSE	3.59763	0.933114	0.919704	0.946719	1172	1
any_ductal	any_ductal=FALSE	3.6387	0.932316	0.918829	0.946002	1170	1
any_ductal	any_ductal=FALSE	3.66334	0.931517	0.917953	0.945282	1167	1
any_ductal	any_ductal=FALSE	3.67156	0.930718	0.917077	0.944562	1166	1
any_ductal	any_ductal=FALSE	3.74001	0.929917	0.916199	0.94384	1161	1
any_ductal	any_ductal=FALSE	3.75096	0.929114	0.915321	0.943116	1159	1
any_ductal	any_ductal=FALSE	3.80572	0.92831	0.91444	0.94239	1155	1
any_ductal	any_ductal=FALSE	3.81119	0.927505	0.913561	0.941663	1154	1
any_ductal	any_ductal=FALSE	3.81941	0.9267	0.91268	0.940935	1151	1
any_ductal	any_ductal=FALSE	3.82214	0.925894	0.9118	0.940206	1150	1
any_ductal	any_ductal=FALSE	3.85774	0.925088	0.91092	0.939477	1149	1
any_ductal	any_ductal=FALSE	3.90154	0.924282	0.910041	0.938747	1148	1
any_ductal	any_ductal=FALSE	3.92619	0.923476	0.909162	0.938016	1147	1
any_ductal	any_ductal=FALSE	3.98642	0.922667	0.908279	0.937282	1141	1
any_ductal	any_ductal=FALSE	4.00832	0.921855	0.907395	0.936546	1137	1
any_ductal	any_ductal=FALSE	4.01106	0.921044	0.906511	0.93581	1136	1
any_ductal	any_ductal=FALSE	4.06856	0.920231	0.905626	0.935072	1133	1
any_ductal	any_ductal=FALSE	4.08225	0.919418	0.904741	0.934333	1132	1
any_ductal	any_ductal=FALSE	4.13153	0.918603	0.903855	0.933592	1128	1
any_ductal	any_ductal=FALSE	4.16165	0.917786	0.902966	0.932849	1124	1
any_ductal	any_ductal=FALSE	4.20545	0.916967	0.902076	0.932104	1121	1
any_ductal	any_ductal=FALSE	4.24652	0.916148	0.901185	0.931358	1119	1
any_ductal	any_ductal=FALSE	4.31223	0.915327	0.900295	0.930611	1117	1
any_ductal	any_ductal=FALSE	4.33414	0.914507	0.899404	0.929864	1116	1
any_ductal	any_ductal=FALSE	4.45734	0.913684	0.898511	0.929114	1111	1
any_ductal	any_ductal=FALSE	4.47925	0.91286	0.897617	0.928362	1109	1
any_ductal	any_ductal=FALSE	4.48198	0.912036	0.896724	0.92761	1108	1
any_ductal	any_ductal=FALSE	4.48472	0.911212	0.895831	0.926858	1107	1
any_ductal	any_ductal=FALSE	4.59972	0.910384	0.894933	0.926102	1100	1
any_ductal	any_ductal=FALSE	4.66543	0.909554	0.894034	0.925343	1097	1
any_ductal	any_ductal=FALSE	4.70102	0.908723	0.893134	0.924584	1094	1
any_ductal	any_ductal=FALSE	4.71471	0.907891	0.892234	0.923823	1093	1
any_ductal	any_ductal=FALSE	4.77494	0.907056	0.89133	0.92306	1087	1
any_ductal	any_ductal=FALSE	4.81327	0.906214	0.890418	0.92229	1077	1
any_ductal	any_ductal=FALSE	4.85982	0.905369	0.889504	0.921517	1073	1
any_ductal	any_ductal=FALSE	4.86529	0.904524	0.88859	0.920744	1071	1
any_ductal	any_ductal=FALSE	4.86803	0.903679	0.887676	0.91997	1070	1
any_ductal	any_ductal=FALSE	4.91184	0.902832	0.88676	0.919195	1067	1
any_ductal	any_ductal=FALSE	4.95565	0.901136	0.884928	0.917641	1065	2
any_ductal	any_ductal=FALSE	4.96112	0.900289	0.884013	0.916863	1063	1
any_ductal	any_ductal=FALSE	4.97207	0.899441	0.883099	0.916085	1062	1
any_ductal	any_ductal=FALSE	5.04052	0.898589	0.88218	0.915304	1056	1
any_ductal	any_ductal=FALSE	5.08159	0.897734	0.881257	0.914519	1051	1
any_ductal	any_ductal=FALSE	5.11171	0.896021	0.87941	0.912946	1048	2
any_ductal	any_ductal=FALSE	5.1692	0.895162	0.878484	0.912156	1043	1
any_ductal	any_ductal=FALSE	5.20753	0.894299	0.877555	0.911364	1038	1
any_ductal	any_ductal=FALSE	5.23218	0.893437	0.876626	0.910571	1037	1
any_ductal	any_ductal=FALSE	5.25682	0.892571	0.875693	0.909775	1032	1
any_ductal	any_ductal=FALSE	5.41288	0.891701	0.874756	0.908975	1026	1
any_ductal	any_ductal=FALSE	5.42931	0.890831	0.873819	0.908174	1024	1
any_ductal	any_ductal=FALSE	5.55799	0.889955	0.872875	0.907368	1017	1
any_ductal	any_ductal=FALSE	5.57442	0.889079	0.871933	0.906562	1016	1
any_ductal	any_ductal=FALSE	5.59906	0.8882	0.870987	0.905753	1012	1
any_ductal	any_ductal=FALSE	5.62918	0.887321	0.870041	0.904943	1010	1
any_ductal	any_ductal=FALSE	5.65382	0.88644	0.869094	0.904131	1007	1
any_ductal	any_ductal=FALSE	5.65655	0.885558	0.868147	0.903319	1006	1
any_ductal	any_ductal=FALSE	5.69489	0.884675	0.867198	0.902505	1003	1
any_ductal	any_ductal=FALSE	5.74417	0.883792	0.866248	0.90169	1001	1
any_ductal	any_ductal=FALSE	5.77976	0.882905	0.865296	0.900873	997	1
any_ductal	any_ductal=FALSE	5.81809	0.882017	0.864342	0.900053	994	1
any_ductal	any_ductal=FALSE	5.85642	0.881126	0.863386	0.899231	990	1
any_ductal	any_ductal=FALSE	5.87285	0.879344	0.861474	0.897585	989	2
any_ductal	any_ductal=FALSE	5.89749	0.878453	0.860519	0.896762	987	1
any_ductal	any_ductal=FALSE	5.93856	0.877559	0.859559	0.895935	982	1
any_ductal	any_ductal=FALSE	5.94951	0.876662	0.858599	0.895106	979	1
any_ductal	any_ductal=FALSE	5.98511	0.875762	0.857634	0.894274	974	1
any_ductal	any_ductal=FALSE	6.00153	0.874862	0.856669	0.893442	973	1
any_ductal	any_ductal=FALSE	6.02891	0.873959	0.855702	0.892606	969	1
any_ductal	any_ductal=FALSE	6.06451	0.873056	0.854734	0.89177	967	1
any_ductal	any_ductal=FALSE	6.06998	0.872152	0.853767	0.890933	966	1
any_ductal	any_ductal=FALSE	6.10284	0.871245	0.852796	0.890094	962	1
any_ductal	any_ductal=FALSE	6.12474	0.870339	0.851826	0.889254	961	1
any_ductal	any_ductal=FALSE	6.16855	0.869427	0.850851	0.888409	955	1
any_ductal	any_ductal=FALSE	6.20688	0.868514	0.849874	0.887563	952	1
any_ductal	any_ductal=FALSE	6.21509	0.867601	0.848897	0.886717	951	1
any_ductal	any_ductal=FALSE	6.24795	0.866686	0.847919	0.885868	948	1
any_ductal	any_ductal=FALSE	6.25068	0.86577	0.84694	0.885019	947	1
any_ductal	any_ductal=FALSE	6.40401	0.864846	0.845952	0.884162	937	1
any_ductal	any_ductal=FALSE	6.44234	0.863918	0.84496	0.883302	932	1
any_ductal	any_ductal=FALSE	6.5409	0.862988	0.843966	0.88244	929	1
any_ductal	any_ductal=FALSE	6.86946	0.860156	0.840937	0.879814	914	3
any_ductal	any_ductal=FALSE	7.00361	0.859202	0.839917	0.878931	902	1
any_ductal	any_ductal=FALSE	7.02278	0.858247	0.838895	0.878045	899	1
any_ductal	any_ductal=FALSE	7.06111	0.85729	0.837872	0.877158	897	1
any_ductal	any_ductal=FALSE	7.11861	0.856328	0.836843	0.876266	891	1
any_ductal	any_ductal=FALSE	7.15968	0.855361	0.83581	0.87537	886	1
any_ductal	any_ductal=FALSE	7.19801	0.854392	0.834775	0.874471	883	1
any_ductal	any_ductal=FALSE	7.23908	0.853419	0.833735	0.873569	878	1
any_ductal	any_ductal=FALSE	7.28562	0.852445	0.832694	0.872665	876	1
any_ductal	any_ductal=FALSE	7.32669	0.851468	0.831649	0.871758	872	1
any_ductal	any_ductal=FALSE	7.36502	0.850488	0.830603	0.870849	869	1
any_ductal	any_ductal=FALSE	7.4499	0.849506	0.829554	0.869937	866	1
any_ductal	any_ductal=FALSE	7.5512	0.848518	0.828499	0.869021	860	1
any_ductal	any_ductal=FALSE	7.58953	0.847529	0.827443	0.868103	858	1
any_ductal	any_ductal=FALSE	7.65524	0.84654	0.826387	0.867184	857	1
any_ductal	any_ductal=FALSE	7.82499	0.845538	0.825317	0.866254	845	1
any_ductal	any_ductal=FALSE	7.87427	0.844534	0.824245	0.865322	842	1
any_ductal	any_ductal=FALSE	7.87701	0.84353	0.823173	0.86439	841	1
any_ductal	any_ductal=FALSE	7.90987	0.842525	0.822101	0.863457	840	1
any_ductal	any_ductal=FALSE	7.93177	0.84152	0.821029	0.862523	838	1
any_ductal	any_ductal=FALSE	8.01117	0.840509	0.81995	0.861583	832	1
any_ductal	any_ductal=FALSE	8.07414	0.839491	0.818864	0.860637	826	1
any_ductal	any_ductal=FALSE	8.15354	0.838465	0.817769	0.859684	818	1
any_ductal	any_ductal=FALSE	8.35067	0.837426	0.816659	0.85872	807	1
any_ductal	any_ductal=FALSE	8.51221	0.836372	0.815534	0.857744	795	1
any_ductal	any_ductal=FALSE	8.52316	0.835319	0.814408	0.856767	794	1
any_ductal	any_ductal=FALSE	8.56697	0.834264	0.813282	0.855788	792	1
any_ductal	any_ductal=FALSE	8.58614	0.833207	0.812153	0.854807	789	1
any_ductal	any_ductal=FALSE	8.62447	0.832148	0.811023	0.853824	787	1
any_ductal	any_ductal=FALSE	8.67101	0.831087	0.80989	0.852839	784	1
any_ductal	any_ductal=FALSE	8.68744	0.830024	0.808756	0.851852	782	1
any_ductal	any_ductal=FALSE	8.70387	0.827893	0.806483	0.849871	779	2
any_ductal	any_ductal=FALSE	8.92838	0.826807	0.805323	0.848863	762	1
any_ductal	any_ductal=FALSE	8.94754	0.825717	0.804161	0.847852	759	1
any_ductal	any_ductal=FALSE	8.96397	0.824627	0.802997	0.846839	757	1
any_ductal	any_ductal=FALSE	9.07349	0.823528	0.801825	0.84582	751	1
any_ductal	any_ductal=FALSE	9.10634	0.822429	0.800652	0.844799	749	1
any_ductal	any_ductal=FALSE	9.11455	0.821327	0.799476	0.843775	746	1
any_ductal	any_ductal=FALSE	9.12277	0.820224	0.7983	0.84275	745	1
any_ductal	any_ductal=FALSE	9.26514	0.819113	0.797115	0.841718	738	1
any_ductal	any_ductal=FALSE	9.3418	0.816887	0.794742	0.839649	736	2
any_ductal	any_ductal=FALSE	9.38561	0.815769	0.793551	0.838609	731	1
any_ductal	any_ductal=FALSE	9.44858	0.814646	0.792354	0.837565	726	1
any_ductal	any_ductal=FALSE	9.46501	0.81352	0.791155	0.836518	724	1
any_ductal	any_ductal=FALSE	9.49513	0.812386	0.789946	0.835463	717	1
any_ductal	any_ductal=FALSE	9.51155	0.811248	0.788733	0.834405	714	1
any_ductal	any_ductal=FALSE	9.55262	0.810105	0.787516	0.833343	710	1
any_ductal	any_ductal=FALSE	9.55536	0.808963	0.786299	0.83228	709	1
any_ductal	any_ductal=FALSE	9.67035	0.807812	0.785073	0.83121	703	1
any_ductal	any_ductal=FALSE	9.67583	0.80666	0.783846	0.830137	701	1
any_ductal	any_ductal=FALSE	9.82368	0.805504	0.782616	0.829062	698	1
any_ductal	any_ductal=FALSE	9.8976	0.804342	0.781378	0.82798	693	1
any_ductal	any_ductal=FALSE	9.91403	0.803179	0.780141	0.826898	692	1
any_ductal	any_ductal=TRUE	0.0657102	0.999612	0.998852	1	2578	1
any_ductal	any_ductal=TRUE	0.191655	0.999219	0.998137	1	2541	1
any_ductal	any_ductal=TRUE	0.22451	0.998825	0.997497	1	2538	1
any_ductal	any_ductal=TRUE	0.282006	0.998431	0.996895	0.999969	2533	1
any_ductal	any_ductal=TRUE	0.328551	0.998036	0.996318	0.999757	2530	1
any_ductal	any_ductal=TRUE	0.394261	0.997641	0.995757	0.999528	2525	1
any_ductal	any_ductal=TRUE	0.407951	0.997245	0.995209	0.999285	2522	1
any_ductal	any_ductal=TRUE	0.429854	0.996849	0.994672	0.999032	2520	1
any_ductal	any_ductal=TRUE	0.44902	0.996454	0.994144	0.998769	2519	1
any_ductal	any_ductal=TRUE	0.457234	0.996058	0.993623	0.998499	2518	1
any_ductal	any_ductal=TRUE	0.668054	0.995661	0.993105	0.998223	2508	1
any_ductal	any_ductal=TRUE	0.714599	0.995263	0.992593	0.99794	2502	1
any_ductal	any_ductal=TRUE	0.733764	0.994865	0.992084	0.997653	2500	1
any_ductal	any_ductal=TRUE	0.783047	0.994467	0.99158	0.997361	2498	1
any_ductal	any_ductal=TRUE	0.788523	0.994068	0.99108	0.997066	2496	1
any_ductal	any_ductal=TRUE	0.906253	0.993669	0.990582	0.996766	2492	1
any_ductal	any_ductal=TRUE	0.991129	0.99327	0.990086	0.996464	2488	1
any_ductal	any_ductal=TRUE	1.03494	0.99287	0.989593	0.996158	2485	1
any_ductal	any_ductal=TRUE	1.04589	0.99247	0.989103	0.995849	2483	1
any_ductal	any_ductal=TRUE	1.05958	0.99207	0.988615	0.995538	2482	1
any_ductal	any_ductal=TRUE	1.06232	0.991271	0.987645	0.994909	2481	2
any_ductal	any_ductal=TRUE	1.06505	0.990871	0.987164	0.994592	2479	1
any_ductal	any_ductal=TRUE	1.1116	0.99047	0.986683	0.994272	2474	1
any_ductal	any_ductal=TRUE	1.1335	0.99007	0.986204	0.993951	2472	1
any_ductal	any_ductal=TRUE	1.1554	0.989268	0.985249	0.993302	2469	2
any_ductal	any_ductal=TRUE	1.19374	0.988867	0.984774	0.992976	2467	1
any_ductal	any_ductal=TRUE	1.19647	0.988466	0.9843	0.992648	2466	1
any_ductal	any_ductal=TRUE	1.20195	0.988065	0.983828	0.992319	2465	1
any_ductal	any_ductal=TRUE	1.22385	0.987663	0.983357	0.991989	2463	1
any_ductal	any_ductal=TRUE	1.23207	0.987262	0.982886	0.991657	2461	1
any_ductal	any_ductal=TRUE	1.27314	0.98686	0.982417	0.991324	2458	1
any_ductal	any_ductal=TRUE	1.30051	0.986459	0.981948	0.99099	2456	1
any_ductal	any_ductal=TRUE	1.31147	0.986056	0.981479	0.990654	2451	1
any_ductal	any_ductal=TRUE	1.33337	0.985654	0.981012	0.990318	2450	1
any_ductal	any_ductal=TRUE	1.36075	0.985251	0.980545	0.98998	2448	1
any_ductal	any_ductal=TRUE	1.36622	0.984848	0.980079	0.989641	2447	1
any_ductal	any_ductal=TRUE	1.36896	0.984446	0.979614	0.989302	2446	1
any_ductal	any_ductal=TRUE	1.38539	0.984043	0.97915	0.988961	2445	1
any_ductal	any_ductal=TRUE	1.3936	0.983641	0.978686	0.98862	2444	1
any_ductal	any_ductal=TRUE	1.41277	0.983238	0.978224	0.988278	2443	1
any_ductal	any_ductal=TRUE	1.41551	0.982835	0.977762	0.987935	2442	1
any_ductal	any_ductal=TRUE	1.45384	0.982432	0.9773	0.987591	2439	1
any_ductal	any_ductal=TRUE	1.46753	0.982029	0.976839	0.987247	2437	1
any_ductal	any_ductal=TRUE	1.47574	0.981626	0.976379	0.986901	2436	1
any_ductal	any_ductal=TRUE	1.48669	0.981223	0.975919	0.986555	2435	1
any_ductal	any_ductal=TRUE	1.49491	0.98082	0.97546	0.986209	2434	1
any_ductal	any_ductal=TRUE	1.51134	0.980416	0.975002	0.985861	2432	1
any_ductal	any_ductal=TRUE	1.5305	0.980013	0.974544	0.985513	2430	1
any_ductal	any_ductal=TRUE	1.56062	0.97961	0.974086	0.985164	2429	1
any_ductal	any_ductal=TRUE	1.56609	0.979206	0.973629	0.984815	2427	1
any_ductal	any_ductal=TRUE	1.57978	0.978802	0.973172	0.984465	2425	1
any_ductal	any_ductal=TRUE	1.588	0.978398	0.972715	0.984114	2424	1
any_ductal	any_ductal=TRUE	1.64276	0.977994	0.972259	0.983763	2420	1
any_ductal	any_ductal=TRUE	1.67287	0.97759	0.971803	0.983411	2419	1
any_ductal	any_ductal=TRUE	1.72216	0.977185	0.971348	0.983058	2418	1
any_ductal	any_ductal=TRUE	1.72489	0.976781	0.970893	0.982705	2417	1
any_ductal	any_ductal=TRUE	1.7687	0.976377	0.970438	0.982352	2416	1
any_ductal	any_ductal=TRUE	1.79882	0.975972	0.969984	0.981998	2414	1
any_ductal	any_ductal=TRUE	1.80703	0.975568	0.96953	0.981643	2413	1
any_ductal	any_ductal=TRUE	1.82072	0.975163	0.969077	0.981288	2412	1
any_ductal	any_ductal=TRUE	1.86179	0.974759	0.968624	0.980933	2411	1
any_ductal	any_ductal=TRUE	1.87548	0.974354	0.968172	0.980577	2410	1
any_ductal	any_ductal=TRUE	1.88095	0.97395	0.96772	0.980221	2409	1
any_ductal	any_ductal=TRUE	1.91381	0.973545	0.967268	0.979864	2406	1
any_ductal	any_ductal=TRUE	1.93845	0.97314	0.966816	0.979506	2403	1
any_ductal	any_ductal=TRUE	1.95762	0.972735	0.966364	0.979148	2401	1
any_ductal	any_ductal=TRUE	2.0288	0.972329	0.965911	0.978789	2396	1
any_ductal	any_ductal=TRUE	2.06713	0.971922	0.965459	0.978429	2392	1
any_ductal	any_ductal=TRUE	2.0863	0.971516	0.965006	0.978069	2390	1
any_ductal	any_ductal=TRUE	2.1082	0.971109	0.964554	0.977708	2388	1
any_ductal	any_ductal=TRUE	2.15475	0.970701	0.964101	0.977347	2384	1
any_ductal	any_ductal=TRUE	2.1657	0.970294	0.963649	0.976985	2383	1
any_ductal	any_ductal=TRUE	2.17665	0.969887	0.963197	0.976623	2382	1
any_ductal	any_ductal=TRUE	2.17939	0.969479	0.962746	0.97626	2381	1
any_ductal	any_ductal=TRUE	2.19034	0.969072	0.962294	0.975897	2378	1
any_ductal	any_ductal=TRUE	2.2232	0.968664	0.961843	0.975534	2377	1
any_ductal	any_ductal=TRUE	2.22593	0.968256	0.961392	0.97517	2376	1
any_ductal	any_ductal=TRUE	2.2451	0.967849	0.960941	0.974806	2375	1
any_ductal	any_ductal=TRUE	2.25605	0.967441	0.960491	0.974441	2374	1
any_ductal	any_ductal=TRUE	2.26426	0.967033	0.960041	0.974077	2373	1
any_ductal	any_ductal=TRUE	2.29164	0.966625	0.959591	0.973711	2370	1
any_ductal	any_ductal=TRUE	2.31902	0.966217	0.959141	0.973346	2368	1
any_ductal	any_ductal=TRUE	2.36557	0.965809	0.958691	0.97298	2366	1
any_ductal	any_ductal=TRUE	2.382	0.9654	0.958241	0.972613	2365	1
any_ductal	any_ductal=TRUE	2.39295	0.964992	0.957792	0.972247	2364	1
any_ductal	any_ductal=TRUE	2.4039	0.964584	0.957342	0.97188	2363	1
any_ductal	any_ductal=TRUE	2.42033	0.964175	0.956893	0.971512	2362	1
any_ductal	any_ductal=TRUE	2.44497	0.963767	0.956445	0.971145	2361	1
any_ductal	any_ductal=TRUE	2.48877	0.963358	0.955996	0.970777	2359	1
any_ductal	any_ductal=TRUE	2.51342	0.96295	0.955548	0.970409	2357	1
any_ductal	any_ductal=TRUE	2.52984	0.962541	0.955099	0.97004	2355	1
any_ductal	any_ductal=TRUE	2.53258	0.962132	0.954651	0.969671	2354	1
any_ductal	any_ductal=TRUE	2.53532	0.961723	0.954203	0.969302	2352	1
any_ductal	any_ductal=TRUE	2.55175	0.961313	0.953754	0.968932	2350	1
any_ductal	any_ductal=TRUE	2.56544	0.960904	0.953306	0.968562	2348	1
any_ductal	any_ductal=TRUE	2.58186	0.960494	0.952858	0.968192	2346	1
any_ductal	any_ductal=TRUE	2.59282	0.960085	0.95241	0.967821	2345	1
any_ductal	any_ductal=TRUE	2.63388	0.959675	0.951962	0.96745	2343	1
any_ductal	any_ductal=TRUE	2.63936	0.959265	0.951514	0.967079	2340	1
any_ductal	any_ductal=TRUE	2.65305	0.958855	0.951066	0.966707	2338	1
any_ductal	any_ductal=TRUE	2.65853	0.958444	0.950618	0.966335	2337	1
any_ductal	any_ductal=TRUE	2.664	0.958034	0.95017	0.965963	2335	1
any_ductal	any_ductal=TRUE	2.69138	0.957623	0.949723	0.96559	2333	1
any_ductal	any_ductal=TRUE	2.69959	0.957213	0.949275	0.965217	2332	1
any_ductal	any_ductal=TRUE	2.70781	0.956802	0.948827	0.964844	2331	1
any_ductal	any_ductal=TRUE	2.73519	0.956391	0.94838	0.96447	2330	1
any_ductal	any_ductal=TRUE	2.74614	0.95598	0.947933	0.964096	2327	1
any_ductal	any_ductal=TRUE	2.75162	0.955569	0.947486	0.963722	2326	1
any_ductal	any_ductal=TRUE	2.79816	0.955158	0.947038	0.963347	2322	1
any_ductal	any_ductal=TRUE	2.80364	0.954746	0.94659	0.962972	2321	1
any_ductal	any_ductal=TRUE	2.80911	0.954335	0.946143	0.962597	2320	1
any_ductal	any_ductal=TRUE	2.81185	0.953923	0.945696	0.962222	2319	1
any_ductal	any_ductal=TRUE	2.82006	0.953511	0.945249	0.961846	2316	1
any_ductal	any_ductal=TRUE	2.82828	0.953099	0.944801	0.96147	2315	1
any_ductal	any_ductal=TRUE	2.83102	0.952688	0.944355	0.961094	2314	1
any_ductal	any_ductal=TRUE	2.8447	0.952276	0.943908	0.960718	2312	1
any_ductal	any_ductal=TRUE	2.86661	0.951863	0.943461	0.960341	2310	1
any_ductal	any_ductal=TRUE	2.87756	0.951039	0.942567	0.959587	2309	2
any_ductal	any_ductal=TRUE	2.89946	0.950626	0.94212	0.959209	2303	1
any_ductal	any_ductal=TRUE	2.90494	0.950213	0.941672	0.958831	2302	1
any_ductal	any_ductal=TRUE	2.91589	0.9498	0.941225	0.958452	2301	1
any_ductal	any_ductal=TRUE	2.91863	0.949387	0.940779	0.958074	2300	1
any_ductal	any_ductal=TRUE	2.9816	0.948974	0.940332	0.957695	2299	1
any_ductal	any_ductal=TRUE	2.99529	0.948561	0.939885	0.957317	2298	1
any_ductal	any_ductal=TRUE	3.00624	0.948148	0.939439	0.956938	2297	1
any_ductal	any_ductal=TRUE	3.01446	0.947735	0.938993	0.956559	2295	1
any_ductal	any_ductal=TRUE	3.05279	0.947321	0.938545	0.956178	2288	1
any_ductal	any_ductal=TRUE	3.05826	0.946907	0.938098	0.955798	2287	1
any_ductal	any_ductal=TRUE	3.08838	0.946491	0.93765	0.955416	2281	1
any_ductal	any_ductal=TRUE	3.12397	0.946076	0.937201	0.955035	2279	1
any_ductal	any_ductal=TRUE	3.15957	0.945659	0.936752	0.954652	2271	1
any_ductal	any_ductal=TRUE	3.16778	0.945243	0.936302	0.954269	2270	1
any_ductal	any_ductal=TRUE	3.17599	0.944826	0.935853	0.953886	2269	1
any_ductal	any_ductal=TRUE	3.1979	0.944409	0.935403	0.953502	2265	1
any_ductal	any_ductal=TRUE	3.26908	0.943991	0.934952	0.953117	2259	1
any_ductal	any_ductal=TRUE	3.30194	0.943572	0.934501	0.952732	2255	1
any_ductal	any_ductal=TRUE	3.31563	0.943154	0.93405	0.952346	2253	1
any_ductal	any_ductal=TRUE	3.33479	0.942734	0.933598	0.95196	2249	1
any_ductal	any_ductal=TRUE	3.41693	0.942313	0.933145	0.951572	2240	1
any_ductal	any_ductal=TRUE	3.42515	0.941893	0.932691	0.951185	2239	1
any_ductal	any_ductal=TRUE	3.458	0.941471	0.932238	0.950796	2236	1
any_ductal	any_ductal=TRUE	3.49359	0.940628	0.931331	0.950019	2234	2
any_ductal	any_ductal=TRUE	3.52097	0.940207	0.930877	0.94963	2232	1
any_ductal	any_ductal=TRUE	3.55657	0.939785	0.930423	0.949241	2228	1
any_ductal	any_ductal=TRUE	3.57573	0.939362	0.929969	0.948851	2223	1
any_ductal	any_ductal=TRUE	3.6168	0.938939	0.929514	0.94846	2219	1
any_ductal	any_ductal=TRUE	3.62775	0.938515	0.929059	0.948069	2217	1
any_ductal	any_ductal=TRUE	3.63597	0.938092	0.928603	0.947677	2215	1
any_ductal	any_ductal=TRUE	3.65513	0.937668	0.928148	0.947285	2213	1
any_ductal	any_ductal=TRUE	3.66061	0.937244	0.927693	0.946894	2212	1
any_ductal	any_ductal=TRUE	3.72358	0.936819	0.927237	0.946501	2207	1
any_ductal	any_ductal=TRUE	3.75643	0.936394	0.92678	0.946108	2203	1
any_ductal	any_ductal=TRUE	3.77012	0.935542	0.925866	0.94532	2199	2
any_ductal	any_ductal=TRUE	3.80024	0.93469	0.924952	0.944531	2195	2
any_ductal	any_ductal=TRUE	3.82488	0.934264	0.924495	0.944136	2192	1
any_ductal	any_ductal=TRUE	3.82762	0.933837	0.924038	0.943741	2191	1
any_ductal	any_ductal=TRUE	3.88512	0.93341	0.923579	0.943345	2185	1
any_ductal	any_ductal=TRUE	3.90154	0.932982	0.923121	0.942948	2183	1
any_ductal	any_ductal=TRUE	3.91523	0.932126	0.922204	0.942155	2180	2
any_ductal	any_ductal=TRUE	3.93166	0.931698	0.921746	0.941757	2176	1
any_ductal	any_ductal=TRUE	3.9344	0.931269	0.921287	0.94136	2175	1
any_ductal	any_ductal=TRUE	3.94535	0.930841	0.920828	0.940962	2173	1
any_ductal	any_ductal=TRUE	3.96178	0.930411	0.920369	0.940564	2167	1
any_ductal	any_ductal=TRUE	3.97273	0.929982	0.919909	0.940165	2165	1
any_ductal	any_ductal=TRUE	3.98642	0.929552	0.919449	0.939765	2163	1
any_ductal	any_ductal=TRUE	4.00285	0.929121	0.918989	0.939365	2159	1
any_ductal	any_ductal=TRUE	4.00832	0.928691	0.918528	0.938965	2158	1
any_ductal	any_ductal=TRUE	4.03844	0.928259	0.918067	0.938565	2153	1
any_ductal	any_ductal=TRUE	4.08225	0.927827	0.917605	0.938163	2146	1
any_ductal	any_ductal=TRUE	4.10689	0.927393	0.917141	0.93776	2140	1
any_ductal	any_ductal=TRUE	4.11236	0.92696	0.916678	0.937357	2139	1
any_ductal	any_ductal=TRUE	4.12605	0.926525	0.916214	0.936953	2135	1
any_ductal	any_ductal=TRUE	4.12879	0.926091	0.91575	0.936549	2134	1
any_ductal	any_ductal=TRUE	4.13701	0.925222	0.914822	0.935741	2132	2
any_ductal	any_ductal=TRUE	4.13974	0.924788	0.914359	0.935336	2130	1
any_ductal	any_ductal=TRUE	4.14248	0.924353	0.913895	0.934932	2128	1
any_ductal	any_ductal=TRUE	4.14796	0.923919	0.913431	0.934527	2126	1
any_ductal	any_ductal=TRUE	4.18903	0.923484	0.912967	0.934122	2123	1
any_ductal	any_ductal=TRUE	4.1945	0.923048	0.912502	0.933716	2121	1
any_ductal	any_ductal=TRUE	4.20272	0.922612	0.912037	0.93331	2118	1
any_ductal	any_ductal=TRUE	4.27116	0.922175	0.911571	0.932902	2110	1
any_ductal	any_ductal=TRUE	4.27938	0.921738	0.911105	0.932495	2109	1
any_ductal	any_ductal=TRUE	4.31771	0.9213	0.910638	0.932086	2104	1
any_ductal	any_ductal=TRUE	4.32866	0.920861	0.91017	0.931678	2101	1
any_ductal	any_ductal=TRUE	4.44913	0.92042	0.9097	0.931267	2089	1
any_ductal	any_ductal=TRUE	4.47925	0.919537	0.908759	0.930443	2085	2
any_ductal	any_ductal=TRUE	4.50389	0.919096	0.908289	0.930031	2081	1
any_ductal	any_ductal=TRUE	4.53948	0.918211	0.907346	0.929206	2078	2
any_ductal	any_ductal=TRUE	4.59424	0.917766	0.906872	0.928791	2064	1
any_ductal	any_ductal=TRUE	4.60245	0.917321	0.906398	0.928375	2061	1
any_ductal	any_ductal=TRUE	4.61067	0.916875	0.905924	0.927959	2059	1
any_ductal	any_ductal=TRUE	4.62983	0.916429	0.905449	0.927543	2056	1
any_ductal	any_ductal=TRUE	4.63805	0.915983	0.904974	0.927126	2053	1
any_ductal	any_ductal=TRUE	4.65174	0.915536	0.904498	0.926709	2050	1
any_ductal	any_ductal=TRUE	4.65995	0.915089	0.904022	0.926291	2046	1
any_ductal	any_ductal=TRUE	4.66269	0.914641	0.903546	0.925873	2045	1
any_ductal	any_ductal=TRUE	4.69554	0.914193	0.903069	0.925454	2042	1
any_ductal	any_ductal=TRUE	4.70376	0.913745	0.902592	0.925036	2040	1
any_ductal	any_ductal=TRUE	4.78042	0.913295	0.902114	0.924615	2031	1
any_ductal	any_ductal=TRUE	4.78316	0.912845	0.901635	0.924195	2030	1
any_ductal	any_ductal=TRUE	4.83518	0.912395	0.901156	0.923773	2026	1
any_ductal	any_ductal=TRUE	4.86803	0.911944	0.900677	0.923352	2023	1
any_ductal	any_ductal=TRUE	4.88172	0.911493	0.900197	0.92293	2022	1
any_ductal	any_ductal=TRUE	4.88446	0.911042	0.899718	0.922508	2021	1
any_ductal	any_ductal=TRUE	4.90089	0.91059	0.899238	0.922085	2017	1
any_ductal	any_ductal=TRUE	4.90363	0.910138	0.898758	0.921662	2014	1
any_ductal	any_ductal=TRUE	4.93648	0.909686	0.898277	0.921239	2013	1
any_ductal	any_ductal=TRUE	4.93922	0.909234	0.897797	0.920816	2012	1
any_ductal	any_ductal=TRUE	4.96386	0.908781	0.897316	0.920392	2007	1
any_ductal	any_ductal=TRUE	5.00219	0.908327	0.896834	0.919967	2002	1
any_ductal	any_ductal=TRUE	5.00767	0.907873	0.896352	0.919542	2001	1
any_ductal	any_ductal=TRUE	5.05421	0.907417	0.895868	0.919115	1991	1
any_ductal	any_ductal=TRUE	5.07064	0.906961	0.895384	0.918687	1989	1
any_ductal	any_ductal=TRUE	5.08159	0.906504	0.894899	0.91826	1987	1
any_ductal	any_ductal=TRUE	5.10076	0.906047	0.894415	0.917832	1985	1
any_ductal	any_ductal=TRUE	5.13361	0.90559	0.893929	0.917403	1979	1
any_ductal	any_ductal=TRUE	5.13635	0.905132	0.893443	0.916974	1978	1
any_ductal	any_ductal=TRUE	5.1692	0.904673	0.892957	0.916544	1974	1
any_ductal	any_ductal=TRUE	5.17468	0.904215	0.89247	0.916114	1973	1
any_ductal	any_ductal=TRUE	5.18289	0.903756	0.891983	0.915683	1970	1
any_ductal	any_ductal=TRUE	5.21027	0.903295	0.891495	0.915252	1963	1
any_ductal	any_ductal=TRUE	5.23218	0.902834	0.891006	0.914819	1959	1
any_ductal	any_ductal=TRUE	5.24313	0.902373	0.890517	0.914387	1957	1
any_ductal	any_ductal=TRUE	5.26777	0.901911	0.890027	0.913953	1952	1
any_ductal	any_ductal=TRUE	5.28146	0.901448	0.889537	0.913519	1950	1
any_ductal	any_ductal=TRUE	5.29515	0.900985	0.889046	0.913085	1948	1
any_ductal	any_ductal=TRUE	5.31158	0.900058	0.888063	0.912214	1943	2
any_ductal	any_ductal=TRUE	5.33074	0.899594	0.887572	0.911779	1941	1
any_ductal	any_ductal=TRUE	5.38002	0.89913	0.88708	0.911343	1936	1
any_ductal	any_ductal=TRUE	5.39371	0.898665	0.886588	0.910906	1934	1
any_ductal	any_ductal=TRUE	5.40467	0.8982	0.886095	0.910469	1932	1
any_ductal	any_ductal=TRUE	5.47038	0.897733	0.885601	0.910031	1926	1
any_ductal	any_ductal=TRUE	5.47585	0.897267	0.885108	0.909593	1925	1
any_ductal	any_ductal=TRUE	5.48954	0.8968	0.884613	0.909154	1922	1
any_ductal	any_ductal=TRUE	5.55799	0.896331	0.884117	0.908714	1913	1
any_ductal	any_ductal=TRUE	5.57715	0.895862	0.88362	0.908273	1909	1
any_ductal	any_ductal=TRUE	5.60727	0.895391	0.883122	0.907831	1904	1
any_ductal	any_ductal=TRUE	5.68667	0.894918	0.882621	0.907386	1893	1
any_ductal	any_ductal=TRUE	5.71679	0.894445	0.88212	0.906942	1890	1
any_ductal	any_ductal=TRUE	5.74691	0.893971	0.881618	0.906496	1887	1
any_ductal	any_ductal=TRUE	5.74964	0.893497	0.881117	0.906051	1886	1
any_ductal	any_ductal=TRUE	5.75786	0.893022	0.880615	0.905605	1884	1
any_ductal	any_ductal=TRUE	5.76607	0.892548	0.880113	0.905159	1882	1
any_ductal	any_ductal=TRUE	5.7825	0.892073	0.879611	0.904712	1881	1
any_ductal	any_ductal=TRUE	5.79345	0.891598	0.879108	0.904266	1878	1
any_ductal	any_ductal=TRUE	5.83726	0.891122	0.878605	0.903818	1873	1
any_ductal	any_ductal=TRUE	5.84821	0.890646	0.878101	0.90337	1870	1
any_ductal	any_ductal=TRUE	5.8619	0.890169	0.877597	0.902921	1868	1
any_ductal	any_ductal=TRUE	5.86464	0.889692	0.877093	0.902472	1866	1
any_ductal	any_ductal=TRUE	5.90023	0.889214	0.876588	0.902023	1863	1
any_ductal	any_ductal=TRUE	5.92761	0.888736	0.876082	0.901572	1857	1
any_ductal	any_ductal=TRUE	5.95773	0.888255	0.875574	0.90112	1851	1
any_ductal	any_ductal=TRUE	5.97415	0.887775	0.875067	0.900668	1849	1
any_ductal	any_ductal=TRUE	5.98511	0.887294	0.874559	0.900215	1847	1
any_ductal	any_ductal=TRUE	5.99332	0.886813	0.874051	0.899763	1845	1
any_ductal	any_ductal=TRUE	6.00975	0.886331	0.873541	0.899309	1840	1
any_ductal	any_ductal=TRUE	6.03439	0.885849	0.873032	0.898855	1838	1
any_ductal	any_ductal=TRUE	6.05903	0.885366	0.872522	0.8984	1834	1
any_ductal	any_ductal=TRUE	6.11105	0.884882	0.872011	0.897944	1829	1
any_ductal	any_ductal=TRUE	6.11379	0.884398	0.871499	0.897488	1828	1
any_ductal	any_ductal=TRUE	6.1576	0.883913	0.870987	0.89703	1822	1
any_ductal	any_ductal=TRUE	6.18771	0.883426	0.870473	0.896572	1818	1
any_ductal	any_ductal=TRUE	6.22331	0.882939	0.869959	0.896113	1814	1
any_ductal	any_ductal=TRUE	6.26437	0.882452	0.869444	0.895654	1811	1
any_ductal	any_ductal=TRUE	6.31092	0.881964	0.868929	0.895194	1807	1
any_ductal	any_ductal=TRUE	6.31366	0.881475	0.868413	0.894733	1805	1
any_ductal	any_ductal=TRUE	6.31639	0.880986	0.867897	0.894273	1804	1
any_ductal	any_ductal=TRUE	6.34651	0.880496	0.86738	0.893811	1798	1
any_ductal	any_ductal=TRUE	6.35199	0.880006	0.866863	0.893348	1796	1
any_ductal	any_ductal=TRUE	6.36294	0.879516	0.866345	0.892886	1794	1
any_ductal	any_ductal=TRUE	6.37115	0.879025	0.865828	0.892423	1793	1
any_ductal	any_ductal=TRUE	6.37663	0.878535	0.865311	0.89196	1792	1
any_ductal	any_ductal=TRUE	6.40948	0.878042	0.864791	0.891496	1783	1
any_ductal	any_ductal=TRUE	6.42317	0.877549	0.864271	0.891031	1782	1
any_ductal	any_ductal=TRUE	6.44508	0.877055	0.863751	0.890565	1778	1
any_ductal	any_ductal=TRUE	6.45329	0.876562	0.86323	0.890099	1776	1
any_ductal	any_ductal=TRUE	6.50257	0.876065	0.862707	0.889631	1766	1
any_ductal	any_ductal=TRUE	6.52174	0.875569	0.862183	0.889162	1764	1
any_ductal	any_ductal=TRUE	6.5409	0.87507	0.861657	0.888692	1757	1
any_ductal	any_ductal=TRUE	6.56007	0.874571	0.861131	0.888221	1754	1
any_ductal	any_ductal=TRUE	6.63399	0.874069	0.860602	0.887747	1741	1
any_ductal	any_ductal=TRUE	6.65316	0.873566	0.860072	0.887273	1739	1
any_ductal	any_ductal=TRUE	6.65864	0.873064	0.859542	0.886799	1738	1
any_ductal	any_ductal=TRUE	6.66411	0.872561	0.859011	0.886324	1736	1
any_ductal	any_ductal=TRUE	6.74899	0.872057	0.85848	0.885848	1731	1
any_ductal	any_ductal=TRUE	6.7572	0.871553	0.857949	0.885372	1730	1
any_ductal	any_ductal=TRUE	6.76541	0.871049	0.857418	0.884896	1729	1
any_ductal	any_ductal=TRUE	6.82565	0.870543	0.856885	0.884419	1723	1
any_ductal	any_ductal=TRUE	6.87767	0.870036	0.856351	0.88394	1717	1
any_ductal	any_ductal=TRUE	6.90505	0.869529	0.855816	0.883461	1714	1
any_ductal	any_ductal=TRUE	6.93243	0.86902	0.85528	0.882981	1709	1
any_ductal	any_ductal=TRUE	6.95159	0.868511	0.854743	0.8825	1707	1
any_ductal	any_ductal=TRUE	6.96255	0.868002	0.854207	0.882019	1706	1
any_ductal	any_ductal=TRUE	6.99266	0.86749	0.853668	0.881536	1698	1
any_ductal	any_ductal=TRUE	7.00361	0.866979	0.85313	0.881053	1696	1
any_ductal	any_ductal=TRUE	7.00909	0.866467	0.852591	0.88057	1695	1
any_ductal	any_ductal=TRUE	7.02826	0.865955	0.852051	0.880086	1691	1
any_ductal	any_ductal=TRUE	7.03921	0.865442	0.851511	0.879601	1688	1
any_ductal	any_ductal=TRUE	7.06385	0.864928	0.85097	0.879115	1684	1
any_ductal	any_ductal=TRUE	7.13777	0.864411	0.850425	0.878627	1673	1
any_ductal	any_ductal=TRUE	7.19801	0.863892	0.849878	0.878136	1664	1
any_ductal	any_ductal=TRUE	7.25277	0.86337	0.849329	0.877644	1657	1
any_ductal	any_ductal=TRUE	7.28562	0.862848	0.848778	0.87715	1652	1
any_ductal	any_ductal=TRUE	7.2911	0.862325	0.848228	0.876656	1650	1
any_ductal	any_ductal=TRUE	7.30479	0.861802	0.847677	0.876162	1649	1
any_ductal	any_ductal=TRUE	7.35954	0.861276	0.847123	0.875665	1638	1
any_ductal	any_ductal=TRUE	7.37871	0.860749	0.846568	0.875167	1635	1
any_ductal	any_ductal=TRUE	7.40609	0.860221	0.846013	0.874669	1632	1
any_ductal	any_ductal=TRUE	7.4143	0.859694	0.845457	0.87417	1630	1
any_ductal	any_ductal=TRUE	7.43347	0.859165	0.8449	0.873671	1626	1
any_ductal	any_ductal=TRUE	7.50465	0.858634	0.844341	0.873169	1618	1
any_ductal	any_ductal=TRUE	7.53751	0.858102	0.843781	0.872666	1615	1
any_ductal	any_ductal=TRUE	7.54299	0.857571	0.843222	0.872164	1614	1
any_ductal	any_ductal=TRUE	7.58953	0.857037	0.84266	0.87166	1607	1
any_ductal	any_ductal=TRUE	7.60322	0.856503	0.842097	0.871155	1604	1
any_ductal	any_ductal=TRUE	7.74559	0.855961	0.841526	0.870643	1581	1
any_ductal	any_ductal=TRUE	7.79214	0.855417	0.840954	0.87013	1575	1
any_ductal	any_ductal=TRUE	7.9263	0.854869	0.840376	0.869612	1559	1
any_ductal	any_ductal=TRUE	7.96463	0.854319	0.839796	0.869093	1555	1
any_ductal	any_ductal=TRUE	7.97284	0.853769	0.839216	0.868573	1552	1
any_ductal	any_ductal=TRUE	7.97558	0.853218	0.838636	0.868054	1551	1
any_ductal	any_ductal=TRUE	8.02212	0.852666	0.838054	0.867532	1545	1
any_ductal	any_ductal=TRUE	8.02486	0.852114	0.837472	0.867011	1544	1
any_ductal	any_ductal=TRUE	8.03581	0.851561	0.83689	0.866489	1542	1
any_ductal	any_ductal=TRUE	8.0495	0.851007	0.836307	0.865966	1538	1
any_ductal	any_ductal=TRUE	8.07141	0.850454	0.835724	0.865443	1537	1
any_ductal	any_ductal=TRUE	8.09605	0.849899	0.83514	0.864919	1533	1
any_ductal	any_ductal=TRUE	8.10152	0.849344	0.834555	0.864394	1531	1
any_ductal	any_ductal=TRUE	8.2083	0.848783	0.833964	0.863864	1514	1
any_ductal	any_ductal=TRUE	8.22473	0.848221	0.833373	0.863334	1511	1
any_ductal	any_ductal=TRUE	8.22747	0.847659	0.83278	0.862803	1508	1
any_ductal	any_ductal=TRUE	8.23294	0.847096	0.832188	0.862271	1507	1
any_ductal	any_ductal=TRUE	8.23842	0.84597	0.831003	0.861208	1505	2
any_ductal	any_ductal=TRUE	8.24663	0.845407	0.83041	0.860675	1502	1
any_ductal	any_ductal=TRUE	8.25211	0.844843	0.829817	0.860142	1500	1
any_ductal	any_ductal=TRUE	8.27401	0.844278	0.829221	0.859608	1494	1
any_ductal	any_ductal=TRUE	8.29592	0.843712	0.828626	0.859073	1491	1
any_ductal	any_ductal=TRUE	8.31234	0.843145	0.82803	0.858537	1490	1
any_ductal	any_ductal=TRUE	8.33151	0.842579	0.827434	0.858001	1488	1
any_ductal	any_ductal=TRUE	8.39996	0.842009	0.826834	0.857462	1478	1
any_ductal	any_ductal=TRUE	8.47662	0.841434	0.826228	0.856919	1464	1
any_ductal	any_ductal=TRUE	8.5259	0.840857	0.825622	0.856374	1460	1
any_ductal	any_ductal=TRUE	8.53138	0.840281	0.825015	0.855829	1458	1
any_ductal	any_ductal=TRUE	8.64911	0.839698	0.824401	0.855279	1442	1
any_ductal	any_ductal=TRUE	8.70934	0.839115	0.823787	0.854728	1440	1
any_ductal	any_ductal=TRUE	8.71756	0.83853	0.823172	0.854176	1436	1
any_ductal	any_ductal=TRUE	8.72029	0.837361	0.821941	0.85307	1434	2
any_ductal	any_ductal=TRUE	8.73125	0.836775	0.821324	0.852517	1430	1
any_ductal	any_ductal=TRUE	8.73398	0.836189	0.820708	0.851963	1428	1
any_ductal	any_ductal=TRUE	8.75589	0.835602	0.82009	0.851408	1424	1
any_ductal	any_ductal=TRUE	8.78053	0.835015	0.819472	0.850852	1422	1
any_ductal	any_ductal=TRUE	8.8216	0.834425	0.818851	0.850295	1416	1
any_ductal	any_ductal=TRUE	8.83802	0.833834	0.81823	0.849736	1413	1
any_ductal	any_ductal=TRUE	8.8435	0.833243	0.817608	0.849177	1411	1
any_ductal	any_ductal=TRUE	8.84624	0.832652	0.816987	0.848618	1410	1
any_ductal	any_ductal=TRUE	8.96944	0.832057	0.81636	0.848055	1398	1
any_ductal	any_ductal=TRUE	9.02968	0.831459	0.815732	0.84749	1393	1
any_ductal	any_ductal=TRUE	9.14741	0.830856	0.815096	0.84692	1377	1
any_ductal	any_ductal=TRUE	9.20764	0.830246	0.814454	0.846344	1363	1
any_ductal	any_ductal=TRUE	9.21586	0.829637	0.813812	0.845768	1362	1
any_ductal	any_ductal=TRUE	9.31716	0.82902	0.813163	0.845186	1345	1
any_ductal	any_ductal=TRUE	9.33359	0.828401	0.812511	0.844602	1340	1
any_ductal	any_ductal=TRUE	9.36644	0.82778	0.811856	0.844016	1334	1
any_ductal	any_ductal=TRUE	9.39656	0.827156	0.811199	0.843427	1327	1
any_ductal	any_ductal=TRUE	9.47322	0.826529	0.810538	0.842835	1318	1
any_ductal	any_ductal=TRUE	9.59095	0.825892	0.809867	0.842235	1299	1
any_ductal	any_ductal=TRUE	9.6156	0.825253	0.809192	0.841633	1292	1
any_ductal	any_ductal=TRUE	9.69226	0.824606	0.808509	0.841023	1275	1
any_ductal	any_ductal=TRUE	9.70047	0.823957	0.807824	0.840412	1271	1
any_ductal	any_ductal=TRUE	9.70321	0.823308	0.807139	0.8398	1269	1
any_ductal	any_ductal=TRUE	9.70595	0.822658	0.806454	0.839189	1268	1
any_ductal	any_ductal=TRUE	9.71416	0.822009	0.805768	0.838576	1266	1
any_ductal	any_ductal=TRUE	9.71964	0.821359	0.805083	0.837964	1265	1
any_ductal	any_ductal=TRUE	9.77439	0.820706	0.804394	0.837348	1258	1
any_ductal	any_ductal=TRUE	9.86748	0.820048	0.8037	0.836728	1247	1
any_ductal	any_ductal=TRUE	9.91677	0.819386	0.803002	0.836105	1240	1
any_ductal	any_ductal=TRUE	9.9195	0.818725	0.802304	0.835482	1238	1
any_ductal	any_ductal=TRUE	9.96605	0.81806	0.801602	0.834856	1232	1
any_ductal	any_ductal=TRUE	9.98248	0.817396	0.800901	0.83423	1231	1
any_ductal	any_ductal=TRUE	9.99617	0.816731	0.8002	0.833603	1230	1
